# Supplementary material for: Touch inhibits touch: sanshool-induced paradoxical tingling reveals perceptual interaction between somatosensory submodalities
Source: Proc Biol Sci. 2021 Jan 27;288(1943):20202914. doi: 10.1098/rspb.2020.2914 (PMC7893281; doi:10.1098/rspb.2020.2914)
Supplement: Supplementary Data [file rspb20202914supp3.xlsx]

## Sheet: Expt 1
Subj #	Block #	Trial #	Touched Position	Tingling Rating (0:10:>10)
1	1	1	2	7
1	1	2	4	7
1	1	3	8	10
1	1	4	3	10
1	1	5	7	4
1	1	6	3	8
1	1	7	6	0
1	1	8	5	4
1	1	9	6	2
1	1	10	1	5
1	2	1	4	5
1	2	2	7	2
1	2	3	3	0
1	2	4	2	0
1	2	5	6	0
1	2	6	3	1
1	2	7	6	0
1	2	8	1	5
1	2	9	8	0
1	2	10	5	1
1	3	1	1	6
1	3	2	7	6
1	3	3	4	7
1	3	4	2	10
1	3	5	5	5
1	3	6	3	2
1	3	7	6	0
1	3	8	3	6
1	3	9	6	0
1	3	10	8	5
1	4	1	3	7
1	4	2	1	6
1	4	3	6	0
1	4	4	8	0
1	4	5	7	0
1	4	6	4	2
1	4	7	3	5
1	4	8	5	0
1	4	9	6	0
1	4	10	2	8
1	5	1	1	10
1	5	2	5	7
1	5	3	6	4
1	5	4	6	4
1	5	5	8	10
1	5	6	7	10
1	5	7	3	10
1	5	8	2	10
1	5	9	3	8
1	5	10	4	9
1	6	1	2	8
1	6	2	6	0
1	6	3	6	0
1	6	4	3	8
1	6	5	3	0
1	6	6	8	6
1	6	7	7	5
1	6	8	1	1
1	6	9	4	2
1	6	10	5	2
2	1	1	3	6
2	1	2	8	8
2	1	3	2	2
2	1	4	7	11
2	1	5	6	12
2	1	6	6	9
2	1	7	3	10
2	1	8	4	15
2	1	9	1	11
2	1	10	5	12
2	2	1	1	8
2	2	2	5	6
2	2	3	6	3
2	2	4	2	5
2	2	5	3	4
2	2	6	6	2
2	2	7	7	3
2	2	8	3	9
2	2	9	8	5
2	2	10	4	2
2	3	1	6	12
2	3	2	8	7
2	3	3	7	5
2	3	4	6	4
2	3	5	3	6
2	3	6	5	8
2	3	7	4	14
2	3	8	1	12
2	3	9	2	15
2	3	10	3	11
2	4	1	8	12
2	4	2	6	7
2	4	3	5	6
2	4	4	6	8
2	4	5	3	9
2	4	6	7	12
2	4	7	2	5
2	4	8	4	10
2	4	9	3	8
2	4	10	1	11
2	5	1	3	7
2	5	2	5	9
2	5	3	6	13
2	5	4	1	8
2	5	5	8	5
2	5	6	4	9
2	5	7	6	16
2	5	8	7	8
2	5	9	3	5
2	5	10	2	7
2	6	1	7	12
2	6	2	3	12
2	6	3	6	15
2	6	4	1	10
2	6	5	6	14
2	6	6	3	8
2	6	7	4	12
2	6	8	8	15
2	6	9	5	13
2	6	10	2	11
3	1	1	2	12
3	1	2	7	8
3	1	3	5	5
3	1	4	1	5
3	1	5	8	0
3	1	6	4	10
3	1	7	3	4
3	1	8	6	0
3	1	9	3	0
3	1	10	6	0
3	2	1	4	6
3	2	2	5	3
3	2	3	7	2
3	2	4	3	5
3	2	5	6	0
3	2	6	3	0
3	2	7	8	6
3	2	8	2	14
3	2	9	1	2
3	2	10	6	0
3	3	1	6	0
3	3	2	7	0
3	3	3	4	11
3	3	4	2	12
3	3	5	6	0
3	3	6	3	1
3	3	7	5	10
3	3	8	8	10
3	3	9	1	0
3	3	10	3	4
3	4	1	4	3
3	4	2	3	0
3	4	3	3	5
3	4	4	8	12
3	4	5	5	10
3	4	6	2	6
3	4	7	6	0
3	4	8	7	3
3	4	9	6	0
3	4	10	1	10
3	5	1	2	14
3	5	2	3	12
3	5	3	1	15
3	5	4	5	11
3	5	5	6	5
3	5	6	8	13
3	5	7	6	12
3	5	8	4	12
3	5	9	3	10
3	5	10	7	6
3	6	1	1	12
3	6	2	7	4
3	6	3	3	10
3	6	4	6	4
3	6	5	2	5
3	6	6	3	6
3	6	7	8	1
3	6	8	6	0
3	6	9	5	5
3	6	10	4	4
4	1	1	5	6
4	1	2	2	6
4	1	3	8	8
4	1	4	4	6
4	1	5	6	0
4	1	6	7	5
4	1	7	3	8
4	1	8	1	8
4	1	9	6	0
4	1	10	3	10
4	2	1	3	10
4	2	2	7	5
4	2	3	4	7
4	2	4	3	10
4	2	5	8	5
4	2	6	1	10
4	2	7	6	0
4	2	8	2	10
4	2	9	6	0
4	2	10	5	5
4	3	1	3	8
4	3	2	2	8
4	3	3	4	7
4	3	4	7	7
4	3	5	6	0
4	3	6	3	7
4	3	7	6	2
4	3	8	5	7
4	3	9	8	10
4	3	10	1	8
4	4	1	4	8
4	4	2	1	8
4	4	3	3	8
4	4	4	8	8
4	4	5	7	5
4	4	6	3	8
4	4	7	6	0
4	4	8	5	5
4	4	9	2	8
4	4	10	6	0
4	5	1	3	9
4	5	2	2	8
4	5	3	4	9
4	5	4	5	6
4	5	5	6	0
4	5	6	6	0
4	5	7	1	5
4	5	8	3	8
4	5	9	8	10
4	5	10	7	5
4	6	1	3	10
4	6	2	1	8
4	6	3	3	10
4	6	4	2	10
4	6	5	6	2
4	6	6	8	10
4	6	7	6	0
4	6	8	4	8
4	6	9	7	6
4	6	10	5	6
5	1	1	2	0
5	1	2	3	15
5	1	3	7	15
5	1	4	3	10
5	1	5	4	10
5	1	6	5	0
5	1	7	6	0
5	1	8	6	0
5	1	9	8	15
5	1	10	1	20
5	2	1	6	0
5	2	2	2	13
5	2	3	8	15
5	2	4	1	10
5	2	5	3	5
5	2	6	7	5
5	2	7	5	2
5	2	8	3	14
5	2	9	4	7
5	2	10	6	18
5	3	1	3	12
5	3	2	3	14
5	3	3	4	10
5	3	4	2	15
5	3	5	7	8
5	3	6	1	17
5	3	7	6	9
5	3	8	8	16
5	3	9	5	5
5	3	10	6	0
5	4	1	3	7
5	4	2	6	8
5	4	3	4	12
5	4	4	3	10
5	4	5	5	5
5	4	6	6	14
5	4	7	2	7
5	4	8	1	16
5	4	9	7	0
5	4	10	8	16
5	5	1	7	15
5	5	2	3	14
5	5	3	6	9
5	5	4	1	12
5	5	5	8	10
5	5	6	6	13
5	5	7	4	10
5	5	8	2	8
5	5	9	5	6
5	5	10	3	12
5	6	1	8	14
5	6	2	7	11
5	6	3	3	8
5	6	4	6	11
5	6	5	6	7
5	6	6	3	6
5	6	7	1	12
5	6	8	4	10
5	6	9	5	14
5	6	10	2	4
6	1	1	8	10
6	1	2	5	0
6	1	3	3	7
6	1	4	1	10
6	1	5	6	0
6	1	6	7	0
6	1	7	2	10
6	1	8	3	10
6	1	9	4	5
6	1	10	6	0
6	2	1	6	0
6	2	2	6	0
6	2	3	5	10
6	2	4	3	10
6	2	5	4	7
6	2	6	1	10
6	2	7	7	8
6	2	8	2	13
6	2	9	8	0
6	2	10	3	10
6	3	1	1	5
6	3	2	6	0
6	3	3	2	10
6	3	4	7	6
6	3	5	4	10
6	3	6	3	10
6	3	7	5	5
6	3	8	3	10
6	3	9	6	0
6	3	10	8	10
6	4	1	7	6
6	4	2	2	10
6	4	3	6	0
6	4	4	3	10
6	4	5	8	14
6	4	6	1	10
6	4	7	3	10
6	4	8	4	5
6	4	9	6	0
6	4	10	5	10
6	5	1	6	0
6	5	2	4	6
6	5	3	6	0
6	5	4	3	10
6	5	5	2	10
6	5	6	5	4
6	5	7	7	6
6	5	8	1	10
6	5	9	3	6
6	5	10	8	13
6	6	1	3	0
6	6	2	2	7
6	6	3	4	7
6	6	4	6	0
6	6	5	8	10
6	6	6	1	5
6	6	7	3	5
6	6	8	6	0
6	6	9	7	4
6	6	10	5	0
7	1	1	7	10
7	1	2	6	0
7	1	3	3	15
7	1	4	6	4
7	1	5	5	10
7	1	6	3	13
7	1	7	2	13
7	1	8	1	12
7	1	9	4	12
7	1	10	8	15
7	2	1	2	7
7	2	2	6	0
7	2	3	3	12
7	2	4	5	5
7	2	5	6	0
7	2	6	3	12
7	2	7	4	10
7	2	8	8	10
7	2	9	1	5
7	2	10	7	3
7	3	1	1	7
7	3	2	8	10
7	3	3	3	12
7	3	4	5	4
7	3	5	6	0
7	3	6	3	12
7	3	7	7	12
7	3	8	2	11
7	3	9	4	14
7	3	10	6	2
7	4	1	1	11
7	4	2	6	0
7	4	3	2	12
7	4	4	3	13
7	4	5	6	2
7	4	6	8	10
7	4	7	4	11
7	4	8	3	11
7	4	9	7	3
7	4	10	5	2
7	5	1	3	8
7	5	2	2	11
7	5	3	8	10
7	5	4	3	14
7	5	5	7	5
7	5	6	6	0
7	5	7	6	1
7	5	8	4	12
7	5	9	5	8
7	5	10	1	11
7	6	1	3	9
7	6	2	5	5
7	6	3	2	11
7	6	4	6	0
7	6	5	7	4
7	6	6	3	10
7	6	7	6	2
7	6	8	1	12
7	6	9	8	10
7	6	10	4	11
8	1	1	8	0
8	1	2	5	5
8	1	3	6	0
8	1	4	6	2
8	1	5	3	4
8	1	6	2	7
8	1	7	4	7
8	1	8	1	2
8	1	9	7	3
8	1	10	3	0
8	2	1	3	0
8	2	2	7	6
8	2	3	2	3
8	2	4	4	2
8	2	5	5	0
8	2	6	3	0
8	2	7	6	0
8	2	8	1	0
8	2	9	6	0
8	2	10	8	2
8	3	1	5	1
8	3	2	4	3
8	3	3	1	7
8	3	4	6	0
8	3	5	2	2
8	3	6	8	0
8	3	7	7	1
8	3	8	3	1
8	3	9	3	2
8	3	10	6	0
8	4	1	3	0
8	4	2	1	8
8	4	3	6	0
8	4	4	6	0
8	4	5	8	10
8	4	6	3	0
8	4	7	5	0
8	4	8	2	3
8	4	9	7	3
8	4	10	4	1
8	5	1	5	4
8	5	2	8	10
8	5	3	1	4
8	5	4	3	0
8	5	5	3	6
8	5	6	2	5
8	5	7	4	4
8	5	8	6	0
8	5	9	7	7
8	5	10	6	0
8	6	1	5	5
8	6	2	1	6
8	6	3	3	2
8	6	4	4	8
8	6	5	3	3
8	6	6	2	2
8	6	7	6	0
8	6	8	7	8
8	6	9	6	0
8	6	10	8	10
9	1	1	4	10
9	1	2	6	0
9	1	3	7	10
9	1	4	5	15
9	1	5	3	12
9	1	6	8	10
9	1	7	2	12
9	1	8	1	10
9	1	9	6	0
9	1	10	3	11
9	2	1	1	12
9	2	2	3	12
9	2	3	6	0
9	2	4	2	10
9	2	5	7	12
9	2	6	5	10
9	2	7	6	12
9	2	8	3	12
9	2	9	4	12
9	2	10	8	12
9	3	1	2	10
9	3	2	1	10
9	3	3	6	0
9	3	4	7	12
9	3	5	5	12
9	3	6	3	10
9	3	7	8	12
9	3	8	6	0
9	3	9	4	10
9	3	10	3	12
9	4	1	6	0
9	4	2	2	12
9	4	3	1	10
9	4	4	3	12
9	4	5	6	0
9	4	6	4	12
9	4	7	8	10
9	4	8	3	10
9	4	9	7	12
9	4	10	5	10
9	5	1	3	12
9	5	2	1	10
9	5	3	6	12
9	5	4	4	10
9	5	5	5	11
9	5	6	6	8
9	5	7	7	12
9	5	8	8	10
9	5	9	3	12
9	5	10	2	10
9	6	1	2	10
9	6	2	8	12
9	6	3	6	0
9	6	4	4	10
9	6	5	3	12
9	6	6	5	12
9	6	7	6	12
9	6	8	3	9
9	6	9	1	10
9	6	10	7	12
10	1	1	2	5
10	1	2	1	2
10	1	3	6	0
10	1	4	5	1
10	1	5	4	3
10	1	6	3	0
10	1	7	6	0
10	1	8	8	10
10	1	9	7	5
10	1	10	3	1
10	2	1	6	0
10	2	2	6	0
10	2	3	2	10
10	2	4	3	4
10	2	5	4	10
10	2	6	5	0
10	2	7	1	7
10	2	8	7	2
10	2	9	3	2
10	2	10	8	12
10	3	1	3	5
10	3	2	7	0
10	3	3	3	4
10	3	4	8	11
10	3	5	1	10
10	3	6	6	0
10	3	7	5	0
10	3	8	6	0
10	3	9	2	3
10	3	10	4	0
10	4	1	3	0
10	4	2	5	0
10	4	3	3	7
10	4	4	4	4
10	4	5	6	0
10	4	6	7	0
10	4	7	2	5
10	4	8	1	10
10	4	9	6	0
10	4	10	8	12
10	5	1	7	0
10	5	2	4	5
10	5	3	5	0
10	5	4	3	12
10	5	5	6	0
10	5	6	8	14
10	5	7	2	5
10	5	8	6	0
10	5	9	1	10
10	5	10	3	7
10	6	1	6	0
10	6	2	7	1
10	6	3	3	0
10	6	4	4	10
10	6	5	6	0
10	6	6	5	0
10	6	7	8	10
10	6	8	3	5
10	6	9	1	10
10	6	10	2	0

## Sheet: Expt 2
Subj #	Block #	Trial #	Touched Position #	Rated Position #	Tingling Rating (0:10:>10)
1	1	1	3	3	3
1	1	2	3	2	8
1	1	3	3	1	5
1	1	4	3	4	6
1	1	5	2	3	9
1	1	6	2	2	0
1	1	7	2	1	3
1	1	8	2	4	5
1	1	9	1	3	3
1	1	10	1	1	1
1	1	11	1	4	8
1	1	12	1	2	10
1	1	13	4	3	4
1	1	14	4	1	9
1	1	15	4	4	0
1	1	16	4	2	2
1	2	1	2	4	3
1	2	2	2	2	0
1	2	3	2	3	7
1	2	4	2	1	3
1	2	5	3	4	2
1	2	6	3	3	0
1	2	7	3	2	9
1	2	8	3	1	4
1	2	9	4	4	2
1	2	10	4	1	8
1	2	11	4	3	8
1	2	12	4	2	4
1	2	13	1	4	3
1	2	14	1	1	0
1	2	15	1	2	2
1	2	16	1	3	4
1	3	1	4	4	0
1	3	2	4	1	6
1	3	3	4	2	3
1	3	4	4	3	5
1	3	5	1	3	0
1	3	6	1	1	0
1	3	7	1	4	5
1	3	8	1	2	4
1	3	9	3	4	6
1	3	10	3	2	8
1	3	11	3	1	3
1	3	12	3	3	0
1	3	13	2	4	5
1	3	14	2	1	6
1	3	15	2	2	0
1	3	16	2	3	9
1	4	1	1	4	7
1	4	2	1	3	5
1	4	3	1	2	6
1	4	4	1	1	1
1	4	5	2	3	6
1	4	6	2	1	3
1	4	7	2	4	3
1	4	8	2	2	0
1	4	9	3	3	0
1	4	10	3	2	7
1	4	11	3	1	7
1	4	12	3	4	4
1	4	13	4	1	7
1	4	14	4	3	5
1	4	15	4	2	3
1	4	16	4	4	0
1	5	1	2	1	5
1	5	2	2	4	4
1	5	3	2	3	5
1	5	4	2	2	0
1	5	5	1	3	8
1	5	6	1	1	0
1	5	7	1	4	10
1	5	8	1	2	7
1	5	9	3	3	0
1	5	10	3	2	4
1	5	11	3	4	0
1	5	12	3	1	2
1	5	13	4	2	3
1	5	14	4	3	4
1	5	15	4	1	8
1	5	16	4	4	0
1	6	1	1	2	3
1	6	2	1	3	6
1	6	3	1	1	0
1	6	4	1	4	6
1	6	5	2	3	7
1	6	6	2	4	2
1	6	7	2	1	4
1	6	8	2	2	0
1	6	9	3	2	7
1	6	10	3	4	3
1	6	11	3	3	0
1	6	12	3	1	6
1	6	13	4	4	0
1	6	14	4	1	4
1	6	15	4	3	2
1	6	16	4	2	4
2	1	1	1	3	10
2	1	2	1	1	2
2	1	3	1	2	3
2	1	4	1	4	10
2	1	5	3	4	4
2	1	6	3	3	2
2	1	7	3	2	10
2	1	8	3	1	8
2	1	9	4	4	1
2	1	10	4	1	7
2	1	11	4	3	8
2	1	12	4	2	9
2	1	13	2	3	10
2	1	14	2	4	10
2	1	15	2	1	4
2	1	16	2	2	3
2	2	1	4	4	2
2	2	2	4	2	6
2	2	3	4	3	10
2	2	4	4	1	10
2	2	5	2	2	1
2	2	6	2	4	10
2	2	7	2	1	5
2	2	8	2	3	10
2	2	9	1	2	6
2	2	10	1	4	10
2	2	11	1	3	10
2	2	12	1	1	1
2	2	13	3	3	1
2	2	14	3	1	10
2	2	15	3	2	10
2	2	16	3	4	7
2	3	1	1	1	2
2	3	2	1	4	10
2	3	3	1	3	10
2	3	4	1	2	7
2	3	5	2	2	2
2	3	6	2	4	8
2	3	7	2	3	10
2	3	8	2	1	4
2	3	9	4	2	10
2	3	10	4	1	10
2	3	11	4	3	10
2	3	12	4	4	2
2	3	13	3	2	10
2	3	14	3	4	3
2	3	15	3	3	1
2	3	16	3	1	4
2	4	1	2	1	3
2	4	2	2	2	1
2	4	3	2	3	10
2	4	4	2	4	7
2	4	5	3	4	3
2	4	6	3	2	10
2	4	7	3	1	10
2	4	8	3	3	1
2	4	9	1	3	8
2	4	10	1	1	1
2	4	11	1	2	7
2	4	12	1	4	9
2	4	13	4	1	10
2	4	14	4	4	1
2	4	15	4	2	8
2	4	16	4	3	3
2	5	1	1	4	10
2	5	2	1	2	2
2	5	3	1	3	9
2	5	4	1	1	1
2	5	5	2	4	8
2	5	6	2	1	3
2	5	7	2	2	1
2	5	8	2	3	10
2	5	9	3	4	3
2	5	10	3	1	6
2	5	11	3	2	8
2	5	12	3	3	1
2	5	13	4	4	1
2	5	14	4	3	8
2	5	15	4	1	10
2	5	16	4	2	3
2	6	1	4	2	3
2	6	2	4	1	9
2	6	3	4	3	4
2	6	4	4	4	2
2	6	5	3	2	9
2	6	6	3	4	3
2	6	7	3	1	3
2	6	8	3	3	1
2	6	9	2	3	9
2	6	10	2	4	8
2	6	11	2	2	1
2	6	12	2	1	3
2	6	13	1	2	3
2	6	14	1	4	8
2	6	15	1	3	7
2	6	16	1	1	1
3	1	1	2	2	8
3	1	2	2	4	9
3	1	3	2	1	11
3	1	4	2	3	12
3	1	5	4	4	8
3	1	6	4	3	12
3	1	7	4	2	10
3	1	8	4	1	11
3	1	9	3	2	9
3	1	10	3	1	11
3	1	11	3	3	10
3	1	12	3	4	12
3	1	13	1	4	12
3	1	14	1	3	10
3	1	15	1	2	11
3	1	16	1	1	9
3	2	1	1	4	12
3	2	2	1	1	9
3	2	3	1	2	11
3	2	4	1	3	10
3	2	5	3	3	9
3	2	6	3	1	11
3	2	7	3	2	10
3	2	8	3	4	12
3	2	9	2	2	10
3	2	10	2	4	13
3	2	11	2	1	11
3	2	12	2	3	12
3	2	13	4	3	10
3	2	14	4	1	11
3	2	15	4	2	12
3	2	16	4	4	10
3	3	1	4	4	11
3	3	2	4	2	11
3	3	3	4	1	10
3	3	4	4	3	12
3	3	5	1	4	10
3	3	6	1	3	12
3	3	7	1	2	10
3	3	8	1	1	10
3	3	9	3	2	10
3	3	10	3	1	11
3	3	11	3	3	10
3	3	12	3	4	13
3	3	13	2	1	9
3	3	14	2	4	11
3	3	15	2	2	11
3	3	16	2	3	9
3	4	1	3	3	9
3	4	2	3	1	10
3	4	3	3	2	10
3	4	4	3	4	11
3	4	5	1	2	9
3	4	6	1	3	10
3	4	7	1	4	11
3	4	8	1	1	11
3	4	9	4	3	10
3	4	10	4	2	12
3	4	11	4	4	11
3	4	12	4	1	11
3	4	13	2	3	12
3	4	14	2	4	11
3	4	15	2	2	9
3	4	16	2	1	12
3	5	1	4	1	11
3	5	2	4	2	12
3	5	3	4	4	11
3	5	4	4	3	10
3	5	5	1	2	11
3	5	6	1	1	10
3	5	7	1	3	9
3	5	8	1	4	12
3	5	9	3	1	11
3	5	10	3	3	11
3	5	11	3	2	10
3	5	12	3	4	10
3	5	13	2	4	12
3	5	14	2	3	11
3	5	15	2	1	10
3	5	16	2	2	11
3	6	1	1	2	10
3	6	2	1	3	11
3	6	3	1	1	11
3	6	4	1	4	11
3	6	5	2	4	10
3	6	6	2	3	11
3	6	7	2	2	10
3	6	8	2	1	10
3	6	9	4	2	13
3	6	10	4	1	10
3	6	11	4	4	11
3	6	12	4	3	11
3	6	13	3	2	11
3	6	14	3	4	12
3	6	15	3	1	10
3	6	16	3	3	11
4	1	1	3	1	10
4	1	2	3	4	8
4	1	3	3	3	2
4	1	4	3	2	10
4	1	5	1	4	9
4	1	6	1	3	9
4	1	7	1	1	2
4	1	8	1	2	10
4	1	9	2	3	9
4	1	10	2	1	9
4	1	11	2	4	9
4	1	12	2	2	0
4	1	13	4	1	11
4	1	14	4	4	1
4	1	15	4	3	9
4	1	16	4	2	10
4	2	1	3	4	10
4	2	2	3	3	1
4	2	3	3	2	10
4	2	4	3	1	10
4	2	5	2	4	10
4	2	6	2	1	10
4	2	7	2	3	10
4	2	8	2	2	0
4	2	9	4	2	10
4	2	10	4	4	2
4	2	11	4	1	9
4	2	12	4	3	10
4	2	13	1	3	8
4	2	14	1	1	0
4	2	15	1	2	10
4	2	16	1	4	10
4	3	1	4	1	10
4	3	2	4	4	0
4	3	3	4	3	9
4	3	4	4	2	11
4	3	5	3	1	10
4	3	6	3	4	9
4	3	7	3	3	0
4	3	8	3	2	10
4	3	9	2	4	10
4	3	10	2	1	9
4	3	11	2	3	10
4	3	12	2	2	1
4	3	13	1	3	10
4	3	14	1	4	10
4	3	15	1	1	0
4	3	16	1	2	11
4	4	1	3	1	10
4	4	2	3	2	10
4	4	3	3	3	1
4	4	4	3	4	9
4	4	5	2	3	9
4	4	6	2	1	9
4	4	7	2	4	10
4	4	8	2	2	0
4	4	9	4	3	9
4	4	10	4	4	1
4	4	11	4	2	10
4	4	12	4	1	10
4	4	13	1	4	9
4	4	14	1	3	8
4	4	15	1	2	10
4	4	16	1	1	1
4	5	1	1	2	10
4	5	2	1	4	10
4	5	3	1	3	9
4	5	4	1	1	0
4	5	5	2	3	9
4	5	6	2	2	0
4	5	7	2	1	10
4	5	8	2	4	10
4	5	9	4	4	0
4	5	10	4	3	8
4	5	11	4	1	9
4	5	12	4	2	10
4	5	13	3	1	10
4	5	14	3	3	1
4	5	15	3	4	9
4	5	16	3	2	10
4	6	1	4	2	10
4	6	2	4	4	0
4	6	3	4	3	9
4	6	4	4	1	10
4	6	5	2	2	1
4	6	6	2	4	10
4	6	7	2	1	10
4	6	8	2	3	9
4	6	9	3	4	9
4	6	10	3	2	10
4	6	11	3	3	0
4	6	12	3	1	10
4	6	13	1	2	10
4	6	14	1	1	0
4	6	15	1	3	10
4	6	16	1	4	10
5	1	1	2	2	5
5	1	2	2	3	6
5	1	3	2	1	6
5	1	4	2	4	6
5	1	5	1	1	6
5	1	6	1	2	10
5	1	7	1	4	10
5	1	8	1	3	8
5	1	9	4	1	10
5	1	10	4	4	7
5	1	11	4	2	10
5	1	12	4	3	10
5	1	13	3	1	10
5	1	14	3	2	10
5	1	15	3	4	10
5	1	16	3	3	8
5	2	1	3	1	10
5	2	2	3	2	10
5	2	3	3	3	9
5	2	4	3	4	10
5	2	5	2	1	8
5	2	6	2	3	8
5	2	7	2	4	9
5	2	8	2	2	6
5	2	9	1	2	10
5	2	10	1	1	7
5	2	11	1	4	10
5	2	12	1	3	10
5	2	13	4	3	10
5	2	14	4	2	10
5	2	15	4	4	8
5	2	16	4	1	10
5	3	1	4	2	10
5	3	2	4	3	10
5	3	3	4	1	10
5	3	4	4	4	8
5	3	5	3	2	10
5	3	6	3	3	8
5	3	7	3	1	10
5	3	8	3	4	10
5	3	9	2	2	8
5	3	10	2	3	10
5	3	11	2	1	10
5	3	12	2	4	10
5	3	13	1	2	10
5	3	14	1	4	10
5	3	15	1	3	10
5	3	16	1	1	7
5	4	1	1	4	10
5	4	2	1	1	8
5	4	3	1	3	10
5	4	4	1	2	10
5	4	5	3	2	10
5	4	6	3	1	10
5	4	7	3	4	10
5	4	8	3	3	6
5	4	9	4	4	6
5	4	10	4	3	10
5	4	11	4	2	10
5	4	12	4	1	10
5	4	13	2	4	10
5	4	14	2	1	10
5	4	15	2	2	7
5	4	16	2	3	10
5	5	1	1	4	10
5	5	2	1	3	10
5	5	3	1	1	5
5	5	4	1	2	10
5	5	5	3	2	10
5	5	6	3	3	7
5	5	7	3	4	10
5	5	8	3	1	10
5	5	9	4	1	10
5	5	10	4	4	6
5	5	11	4	3	10
5	5	12	4	2	10
5	5	13	2	2	4
5	5	14	2	4	10
5	5	15	2	3	10
5	5	16	2	1	10
5	6	1	2	3	10
5	6	2	2	4	10
5	6	3	2	1	10
5	6	4	2	2	7
5	6	5	4	3	10
5	6	6	4	1	10
5	6	7	4	4	7
5	6	8	4	2	10
5	6	9	3	2	10
5	6	10	3	1	10
5	6	11	3	3	6
5	6	12	3	4	10
5	6	13	1	4	10
5	6	14	1	1	6
5	6	15	1	3	10
5	6	16	1	2	10
6	1	1	3	3	0
6	1	2	3	4	6
6	1	3	3	1	10
6	1	4	3	2	9
6	1	5	2	4	10
6	1	6	2	1	5
6	1	7	2	3	10
6	1	8	2	2	0
6	1	9	1	2	8
6	1	10	1	1	0
6	1	11	1	3	10
6	1	12	1	4	10
6	1	13	4	4	0
6	1	14	4	3	8
6	1	15	4	1	10
6	1	16	4	2	10
6	2	1	2	4	10
6	2	2	2	2	0
6	2	3	2	3	10
6	2	4	2	1	8
6	2	5	4	1	10
6	2	6	4	4	0
6	2	7	4	3	10
6	2	8	4	2	10
6	2	9	3	1	10
6	2	10	3	3	0
6	2	11	3	4	7
6	2	12	3	2	10
6	2	13	1	2	9
6	2	14	1	1	0
6	2	15	1	4	10
6	2	16	1	3	8
6	3	1	2	4	2
6	3	2	2	1	2
6	3	3	2	3	4
6	3	4	2	2	0
6	3	5	1	3	10
6	3	6	1	4	10
6	3	7	1	2	3
6	3	8	1	1	0
6	3	9	4	2	10
6	3	10	4	4	0
6	3	11	4	3	6
6	3	12	4	1	10
6	3	13	3	1	10
6	3	14	3	3	0
6	3	15	3	2	9
6	3	16	3	4	5
6	4	1	1	4	10
6	4	2	1	3	10
6	4	3	1	2	8
6	4	4	1	1	0
6	4	5	4	1	10
6	4	6	4	4	0
6	4	7	4	3	8
6	4	8	4	2	10
6	4	9	3	2	10
6	4	10	3	4	7
6	4	11	3	3	0
6	4	12	3	1	10
6	4	13	2	4	8
6	4	14	2	2	0
6	4	15	2	1	10
6	4	16	2	3	10
6	5	1	4	2	8
6	5	2	4	3	6
6	5	3	4	4	0
6	5	4	4	1	10
6	5	5	3	1	10
6	5	6	3	4	8
6	5	7	3	3	0
6	5	8	3	2	10
6	5	9	2	2	0
6	5	10	2	4	8
6	5	11	2	3	10
6	5	12	2	1	9
6	5	13	1	3	10
6	5	14	1	2	10
6	5	15	1	4	10
6	5	16	1	1	0
6	6	1	4	2	10
6	6	2	4	4	0
6	6	3	4	3	10
6	6	4	4	1	10
6	6	5	1	3	10
6	6	6	1	1	0
6	6	7	1	2	10
6	6	8	1	4	10
6	6	9	3	2	9
6	6	10	3	1	10
6	6	11	3	4	5
6	6	12	3	3	0
6	6	13	2	4	6
6	6	14	2	2	0
6	6	15	2	1	10
6	6	16	2	3	8
7	1	1	1	3	6
7	1	2	1	1	0
7	1	3	1	2	7
7	1	4	1	4	8
7	1	5	4	2	4
7	1	6	4	1	5
7	1	7	4	3	8
7	1	8	4	4	2
7	1	9	2	3	7
7	1	10	2	1	2
7	1	11	2	2	0
7	1	12	2	4	5
7	1	13	3	4	5
7	1	14	3	1	2
7	1	15	3	2	7
7	1	16	3	3	1
7	2	1	2	1	4
7	2	2	2	3	6
7	2	3	2	2	0
7	2	4	2	4	4
7	2	5	4	3	8
7	2	6	4	2	7
7	2	7	4	1	6
7	2	8	4	4	3
7	2	9	3	2	3
7	2	10	3	4	3
7	2	11	3	3	2
7	2	12	3	1	4
7	2	13	1	2	7
7	2	14	1	1	1
7	2	15	1	4	7
7	2	16	1	3	3
7	3	1	3	2	7
7	3	2	3	1	2
7	3	3	3	3	1
7	3	4	3	4	4
7	3	5	1	1	2
7	3	6	1	3	5
7	3	7	1	4	7
7	3	8	1	2	8
7	3	9	4	3	1
7	3	10	4	4	0
7	3	11	4	2	5
7	3	12	4	1	4
7	3	13	2	2	0
7	3	14	2	1	7
7	3	15	2	3	2
7	3	16	2	4	8
7	4	1	2	3	6
7	4	2	2	2	1
7	4	3	2	1	8
7	4	4	2	4	4
7	4	5	4	3	1
7	4	6	4	4	0
7	4	7	4	1	4
7	4	8	4	2	3
7	4	9	1	2	5
7	4	10	1	3	0
7	4	11	1	1	0
7	4	12	1	4	5
7	4	13	3	3	0
7	4	14	3	2	4
7	4	15	3	4	1
7	4	16	3	1	0
7	5	1	3	1	1
7	5	2	3	3	0
7	5	3	3	4	3
7	5	4	3	2	8
7	5	5	2	3	5
7	5	6	2	1	0
7	5	7	2	2	1
7	5	8	2	4	8
7	5	9	4	2	3
7	5	10	4	4	0
7	5	11	4	3	4
7	5	12	4	1	5
7	5	13	1	1	2
7	5	14	1	3	5
7	5	15	1	4	7
7	5	16	1	2	8
7	6	1	1	2	2
7	6	2	1	1	0
7	6	3	1	4	6
7	6	4	1	3	7
7	6	5	3	1	3
7	6	6	3	4	4
7	6	7	3	3	0
7	6	8	3	2	6
7	6	9	2	4	6
7	6	10	2	2	2
7	6	11	2	3	5
7	6	12	2	1	5
7	6	13	4	3	6
7	6	14	4	4	3
7	6	15	4	1	4
7	6	16	4	2	7
8	1	1	4	2	7
8	1	2	4	1	10
8	1	3	4	3	9
8	1	4	4	4	3
8	1	5	3	2	7
8	1	6	3	1	10
8	1	7	3	4	6
8	1	8	3	3	2
8	1	9	1	3	10
8	1	10	1	4	10
8	1	11	1	1	1
8	1	12	1	2	2
8	1	13	2	2	1
8	1	14	2	1	3
8	1	15	2	4	7
8	1	16	2	3	10
8	2	1	1	1	1
8	2	2	1	4	9
8	2	3	1	3	7
8	2	4	1	2	5
8	2	5	4	1	4
8	2	6	4	4	1
8	2	7	4	3	8
8	2	8	4	2	3
8	2	9	2	3	10
8	2	10	2	2	1
8	2	11	2	1	4
8	2	12	2	4	8
8	2	13	3	1	6
8	2	14	3	3	2
8	2	15	3	2	8
8	2	16	3	4	10
8	3	1	1	4	10
8	3	2	1	1	0
8	3	3	1	2	4
8	3	4	1	3	5
8	3	5	3	1	10
8	3	6	3	4	10
8	3	7	3	3	0
8	3	8	3	2	7
8	3	9	4	2	2
8	3	10	4	1	3
8	3	11	4	3	2
8	3	12	4	4	1
8	3	13	2	3	10
8	3	14	2	2	0
8	3	15	2	1	7
8	3	16	2	4	6
8	4	1	4	3	7
8	4	2	4	2	5
8	4	3	4	4	2
8	4	4	4	1	3
8	4	5	2	2	0
8	4	6	2	4	3
8	4	7	2	1	7
8	4	8	2	3	7
8	4	9	1	2	7
8	4	10	1	3	12
8	4	11	1	4	13
8	4	12	1	1	0
8	4	13	3	4	10
8	4	14	3	3	0
8	4	15	3	1	10
8	4	16	3	2	10
8	5	1	2	4	8
8	5	2	2	3	7
8	5	3	2	1	8
8	5	4	2	2	2
8	5	5	4	1	10
8	5	6	4	4	2
8	5	7	4	3	7
8	5	8	4	2	7
8	5	9	3	2	10
8	5	10	3	1	10
8	5	11	3	3	0
8	5	12	3	4	5
8	5	13	1	3	10
8	5	14	1	2	0
8	5	15	1	4	10
8	5	16	1	1	0
8	6	1	2	2	4
8	6	2	2	4	6
8	6	3	2	3	6
8	6	4	2	1	5
8	6	5	1	1	0
8	6	6	1	2	4
8	6	7	1	4	11
8	6	8	1	3	5
8	6	9	3	1	9
8	6	10	3	4	4
8	6	11	3	2	2
8	6	12	3	3	1
8	6	13	4	4	3
8	6	14	4	1	4
8	6	15	4	3	2
8	6	16	4	2	10
9	1	1	2	3	10
9	1	2	2	1	10
9	1	3	2	2	8
9	1	4	2	4	10
9	1	5	4	3	10
9	1	6	4	1	10
9	1	7	4	4	5
9	1	8	4	2	8
9	1	9	1	3	10
9	1	10	1	4	8
9	1	11	1	2	10
9	1	12	1	1	5
9	1	13	3	2	12
9	1	14	3	3	8
9	1	15	3	4	10
9	1	16	3	1	12
9	2	1	1	1	7
9	2	2	1	2	14
9	2	3	1	3	10
9	2	4	1	4	10
9	2	5	4	3	10
9	2	6	4	2	10
9	2	7	4	1	12
9	2	8	4	4	7
9	2	9	2	1	8
9	2	10	2	3	10
9	2	11	2	2	5
9	2	12	2	4	10
9	2	13	3	1	12
9	2	14	3	3	6
9	2	15	3	2	12
9	2	16	3	4	10
9	3	1	2	3	10
9	3	2	2	1	12
9	3	3	2	2	7
9	3	4	2	4	12
9	3	5	1	3	10
9	3	6	1	1	8
9	3	7	1	2	10
9	3	8	1	4	10
9	3	9	3	1	12
9	3	10	3	4	12
9	3	11	3	2	14
9	3	12	3	3	8
9	3	13	4	4	7
9	3	14	4	2	12
9	3	15	4	1	12
9	3	16	4	3	10
9	4	1	3	1	10
9	4	2	3	4	10
9	4	3	3	2	10
9	4	4	3	3	8
9	4	5	2	3	10
9	4	6	2	2	7
9	4	7	2	4	8
9	4	8	2	1	12
9	4	9	1	1	7
9	4	10	1	3	10
9	4	11	1	4	10
9	4	12	1	2	10
9	4	13	4	2	14
9	4	14	4	1	14
9	4	15	4	3	10
9	4	16	4	4	5
9	5	1	4	2	12
9	5	2	4	1	12
9	5	3	4	3	10
9	5	4	4	4	8
9	5	5	2	1	10
9	5	6	2	2	8
9	5	7	2	3	12
9	5	8	2	4	12
9	5	9	3	4	12
9	5	10	3	3	7
9	5	11	3	1	13
9	5	12	3	2	13
9	5	13	1	4	12
9	5	14	1	3	12
9	5	15	1	1	8
9	5	16	1	2	10
9	6	1	2	4	12
9	6	2	2	1	10
9	6	3	2	2	7
9	6	4	2	3	12
9	6	5	4	1	12
9	6	6	4	2	12
9	6	7	4	4	10
9	6	8	4	3	12
9	6	9	3	1	12
9	6	10	3	3	7
9	6	11	3	2	12
9	6	12	3	4	12
9	6	13	1	1	8
9	6	14	1	2	12
9	6	15	1	4	12
9	6	16	1	3	10
10	1	1	3	4	5
10	1	2	3	1	13
10	1	3	3	3	0
10	1	4	3	2	13
10	1	5	4	4	0
10	1	6	4	3	5
10	1	7	4	1	15
10	1	8	4	2	15
10	1	9	1	3	17
10	1	10	1	1	0
10	1	11	1	4	10
10	1	12	1	2	7
10	1	13	2	4	17
10	1	14	2	1	10
10	1	15	2	2	0
10	1	16	2	3	18
10	2	1	2	4	15
10	2	2	2	2	0
10	2	3	2	1	2
10	2	4	2	3	15
10	2	5	4	1	15
10	2	6	4	3	4
10	2	7	4	4	0
10	2	8	4	2	15
10	2	9	1	3	7
10	2	10	1	2	2
10	2	11	1	1	0
10	2	12	1	4	5
10	2	13	3	3	0
10	2	14	3	4	5
10	2	15	3	2	20
10	2	16	3	1	20
10	3	1	1	1	0
10	3	2	1	3	17
10	3	3	1	4	17
10	3	4	1	2	2
10	3	5	2	2	0
10	3	6	2	3	15
10	3	7	2	4	10
10	3	8	2	1	0
10	3	9	3	3	0
10	3	10	3	4	10
10	3	11	3	1	15
10	3	12	3	2	18
10	3	13	4	1	15
10	3	14	4	2	10
10	3	15	4	3	12
10	3	16	4	4	0
10	4	1	1	1	0
10	4	2	1	3	15
10	4	3	1	2	7
10	4	4	1	4	15
10	4	5	3	1	15
10	4	6	3	2	15
10	4	7	3	3	0
10	4	8	3	4	3
10	4	9	2	4	15
10	4	10	2	3	12
10	4	11	2	2	2
10	4	12	2	1	15
10	4	13	4	1	20
10	4	14	4	4	0
10	4	15	4	3	7
10	4	16	4	2	15
10	5	1	3	3	0
10	5	2	3	2	15
10	5	3	3	4	10
10	5	4	3	1	5
10	5	5	4	3	12
10	5	6	4	2	13
10	5	7	4	1	16
10	5	8	4	4	0
10	5	9	1	4	21
10	5	10	1	3	18
10	5	11	1	1	0
10	5	12	1	2	13
10	5	13	2	2	0
10	5	14	2	3	22
10	5	15	2	4	20
10	5	16	2	1	4

## Sheet: Expt 3a - 2AFC Task
Subj #	Subj ID	Block #	Trial #	Force (N)	Resp (30 = "UPPER LIP STRONGER"; 31 = "LOWER LIP STRONGER")
1	S1	1	1	0.275	30
1	S1	1	2	0.1625	31
1	S1	1	3	0.05	31
1	S1	1	4	0.1625	31
1	S1	1	5	0.1625	30
1	S1	1	6	0.275	31
1	S1	1	7	0.1625	30
1	S1	1	8	0.1625	31
1	S1	1	9	0.1625	31
1	S1	1	10	0.05	31
1	S1	1	11	0.05	31
1	S1	1	12	0.1625	31
1	S1	1	13	0.1625	31
1	S1	1	14	0.05	31
1	S1	1	15	0.275	31
1	S1	1	16	0.05	31
1	S1	1	17	0.1625	30
1	S1	1	18	0.275	30
1	S1	1	19	0.05	31
1	S1	1	20	0.05	31
1	S1	1	21	0.275	31
1	S1	1	22	0.275	30
1	S1	1	23	0.05	31
1	S1	1	24	0.05	31
1	S1	1	25	0.1625	31
1	S1	1	26	0.275	30
1	S1	1	27	0.05	31
1	S1	1	28	0.1625	30
1	S1	1	29	0.05	31
1	S1	1	30	0.1625	31
1	S1	1	31	0.05	31
1	S1	1	32	0.275	31
1	S1	1	33	0.1625	31
1	S1	1	34	0.05	31
1	S1	1	35	0.05	31
1	S1	1	36	0.05	31
1	S1	1	37	0.05	31
1	S1	1	38	0.1625	30
1	S1	1	39	0.1625	31
1	S1	1	40	0.05	31
1	S1	1	41	0.05	31
1	S1	1	42	0.5	30
1	S1	1	43	0.1625	31
1	S1	1	44	0.275	31
1	S1	1	45	0.1625	30
1	S1	1	46	0.5	30
1	S1	1	47	0.3875	31
1	S1	1	48	0.5	30
1	S1	1	49	0.3875	31
1	S1	1	50	0.275	31
1	S1	2	1	0.3875	30
1	S1	2	2	0.3875	30
1	S1	2	3	0.05	31
1	S1	2	4	0.1625	31
1	S1	2	5	0.275	31
1	S1	2	6	0.275	31
1	S1	2	7	0.1625	31
1	S1	2	8	0.3875	30
1	S1	2	9	0.1625	30
1	S1	2	10	0.3875	31
1	S1	2	11	0.3875	30
1	S1	2	12	0.5	31
1	S1	2	13	0.5	30
1	S1	2	14	0.275	30
1	S1	2	15	0.5	30
1	S1	2	16	0.05	31
1	S1	2	17	0.275	31
1	S1	2	18	0.3875	31
1	S1	2	19	0.275	31
1	S1	2	20	0.3875	30
1	S1	2	21	0.3875	30
1	S1	2	22	0.275	31
1	S1	2	23	0.275	30
1	S1	2	24	0.3875	31
1	S1	2	25	0.275	31
1	S1	2	26	0.3875	31
1	S1	2	27	0.05	31
1	S1	2	28	0.5	30
1	S1	2	29	0.05	31
1	S1	2	30	0.275	30
1	S1	2	31	0.05	31
1	S1	2	32	0.5	30
1	S1	2	33	0.3875	30
1	S1	2	34	0.275	30
1	S1	2	35	0.1625	31
1	S1	2	36	0.275	30
1	S1	2	37	0.05	31
1	S1	2	38	0.1625	30
1	S1	2	39	0.1625	31
1	S1	2	40	0.3875	30
1	S1	2	41	0.5	30
1	S1	2	42	0.5	30
1	S1	2	43	0.1625	31
1	S1	2	44	0.05	31
1	S1	2	45	0.1625	31
1	S1	2	46	0.05	31
1	S1	2	47	0.3875	30
1	S1	2	48	0.1625	31
1	S1	2	49	0.3875	30
1	S1	2	50	0.05	31
1	S1	3	1	0.5	30
1	S1	3	2	0.3875	30
1	S1	3	3	0.3875	30
1	S1	3	4	0.275	31
1	S1	3	5	0.5	30
1	S1	3	6	0.3875	30
1	S1	3	7	0.275	31
1	S1	3	8	0.3875	30
1	S1	3	9	0.275	30
1	S1	3	10	0.5	30
1	S1	3	11	0.5	30
1	S1	3	12	0.5	30
1	S1	3	13	0.5	30
1	S1	3	14	0.5	30
1	S1	3	15	0.5	30
1	S1	3	16	0.275	31
1	S1	3	17	0.275	30
1	S1	3	18	0.3875	30
1	S1	3	19	0.5	30
1	S1	3	20	0.5	30
1	S1	3	21	0.5	31
1	S1	3	22	0.5	30
1	S1	3	23	0.3875	30
1	S1	3	24	0.5	30
1	S1	3	25	0.3875	30
1	S1	3	26	0.5	30
1	S1	3	27	0.275	31
1	S1	3	28	0.5	30
1	S1	3	29	0.3875	30
1	S1	3	30	0.3875	30
1	S1	3	31	0.1625	31
1	S1	3	32	0.5	30
1	S1	3	33	0.3875	31
1	S1	3	34	0.3875	30
1	S1	3	35	0.275	30
1	S1	3	36	0.3875	30
1	S1	3	37	0.1625	30
1	S1	3	38	0.3875	30
1	S1	3	39	0.3875	30
1	S1	3	40	0.5	30
1	S1	3	41	0.1625	31
1	S1	3	42	0.5	30
1	S1	3	43	0.05	31
1	S1	3	44	0.275	31
1	S1	3	45	0.1625	31
1	S1	3	46	0.5	30
1	S1	3	47	0.5	30
1	S1	3	48	0.05	31
1	S1	3	49	0.05	31
1	S1	3	50	0.275	31
2	S2	1	1	0.1625	31
2	S2	1	2	0.1625	30
2	S2	1	3	0.05	31
2	S2	1	4	0.05	31
2	S2	1	5	0.05	31
2	S2	1	6	0.275	30
2	S2	1	7	0.05	31
2	S2	1	8	0.05	31
2	S2	1	9	0.275	30
2	S2	1	10	0.275	30
2	S2	1	11	0.275	31
2	S2	1	12	0.05	31
2	S2	1	13	0.05	31
2	S2	1	14	0.275	30
2	S2	1	15	0.05	31
2	S2	1	16	0.05	31
2	S2	1	17	0.05	31
2	S2	1	18	0.05	31
2	S2	1	19	0.1625	30
2	S2	1	20	0.275	31
2	S2	1	21	0.3875	30
2	S2	1	22	0.05	31
2	S2	1	23	0.05	31
2	S2	1	24	0.1625	30
2	S2	1	25	0.1625	31
2	S2	1	26	0.3875	31
2	S2	1	27	0.1625	31
2	S2	1	28	0.05	31
2	S2	1	29	0.05	31
2	S2	1	30	0.05	31
2	S2	1	31	0.05	30
2	S2	1	32	0.05	31
2	S2	1	33	0.275	30
2	S2	1	34	0.05	31
2	S2	1	35	0.1625	31
2	S2	1	36	0.1625	30
2	S2	1	37	0.05	31
2	S2	1	38	0.05	31
2	S2	1	39	0.1625	30
2	S2	1	40	0.05	30
2	S2	1	41	0.05	31
2	S2	1	42	0.05	31
2	S2	1	43	0.1625	30
2	S2	1	44	0.05	31
2	S2	1	45	0.05	31
2	S2	1	46	0.05	31
2	S2	1	47	0.1625	31
2	S2	1	48	0.05	31
2	S2	1	49	0.05	31
2	S2	1	50	0.1625	31
2	S2	2	1	0.5	30
2	S2	2	2	0.3875	30
2	S2	2	3	0.1625	31
2	S2	2	4	0.275	30
2	S2	2	5	0.1625	31
2	S2	2	6	0.275	31
2	S2	2	7	0.1625	30
2	S2	2	8	0.1625	30
2	S2	2	9	0.275	30
2	S2	2	10	0.275	30
2	S2	2	11	0.275	30
2	S2	2	12	0.1625	30
2	S2	2	13	0.1625	30
2	S2	2	14	0.3875	31
2	S2	2	15	0.3875	31
2	S2	2	16	0.275	30
2	S2	2	17	0.275	30
2	S2	2	18	0.275	30
2	S2	2	19	0.275	31
2	S2	2	20	0.3875	30
2	S2	2	21	0.5	30
2	S2	2	22	0.1625	31
2	S2	2	23	0.275	31
2	S2	2	24	0.3875	30
2	S2	2	25	0.5	30
2	S2	2	26	0.3875	30
2	S2	2	27	0.275	31
2	S2	2	28	0.1625	31
2	S2	2	29	0.1625	31
2	S2	2	30	0.275	30
2	S2	2	31	0.3875	30
2	S2	2	32	0.1625	31
2	S2	2	33	0.3875	31
2	S2	2	34	0.275	30
2	S2	2	35	0.3875	31
2	S2	2	36	0.1625	30
2	S2	2	37	0.1625	31
2	S2	2	38	0.3875	30
2	S2	2	39	0.275	30
2	S2	2	40	0.3875	31
2	S2	2	41	0.5	31
2	S2	2	42	0.05	30
2	S2	2	43	0.1625	30
2	S2	2	44	0.275	30
2	S2	2	45	0.3875	30
2	S2	2	46	0.1625	31
2	S2	2	47	0.3875	30
2	S2	2	48	0.275	30
2	S2	2	49	0.1625	30
2	S2	2	50	0.275	30
2	S2	3	1	0.5	30
2	S2	3	2	0.3875	30
2	S2	3	3	0.3875	30
2	S2	3	4	0.3875	30
2	S2	3	5	0.3875	31
2	S2	3	6	0.3875	31
2	S2	3	7	0.5	30
2	S2	3	8	0.1625	30
2	S2	3	9	0.3875	31
2	S2	3	10	0.5	31
2	S2	3	11	0.3875	30
2	S2	3	12	0.1625	31
2	S2	3	13	0.275	30
2	S2	3	14	0.3875	31
2	S2	3	15	0.3875	30
2	S2	3	16	0.5	31
2	S2	3	17	0.5	30
2	S2	3	18	0.275	31
2	S2	3	19	0.3875	31
2	S2	3	20	0.3875	30
2	S2	3	21	0.5	30
2	S2	3	22	0.1625	30
2	S2	3	23	0.5	30
2	S2	3	24	0.5	30
2	S2	3	25	0.5	30
2	S2	3	26	0.5	30
2	S2	3	27	0.275	31
2	S2	3	28	0.275	31
2	S2	3	29	0.275	31
2	S2	3	30	0.5	31
2	S2	3	31	0.5	30
2	S2	3	32	0.5	30
2	S2	3	33	0.3875	31
2	S2	3	34	0.5	30
2	S2	3	35	0.5	30
2	S2	3	36	0.5	30
2	S2	3	37	0.275	30
2	S2	3	38	0.5	30
2	S2	3	39	0.5	30
2	S2	3	40	0.5	30
2	S2	3	41	0.5	30
2	S2	3	42	0.3875	30
2	S2	3	43	0.5	30
2	S2	3	44	0.5	30
2	S2	3	45	0.5	30
2	S2	3	46	0.3875	30
2	S2	3	47	0.5	30
2	S2	3	48	0.3875	30
2	S2	3	49	0.5	30
2	S2	3	50	0.5	30
3	S3	1	1	0.5	31
3	S3	1	2	0.1625	31
3	S3	1	3	0.05	30
3	S3	1	4	0.05	30
3	S3	1	5	0.3875	31
3	S3	1	6	0.3875	30
3	S3	1	7	0.1625	31
3	S3	1	8	0.1625	30
3	S3	1	9	0.275	31
3	S3	1	10	0.5	30
3	S3	1	11	0.275	31
3	S3	1	12	0.05	31
3	S3	1	13	0.05	30
3	S3	1	14	0.275	30
3	S3	1	15	0.05	31
3	S3	1	16	0.275	31
3	S3	1	17	0.275	30
3	S3	1	18	0.05	31
3	S3	1	19	0.3875	31
3	S3	1	20	0.3875	30
3	S3	1	21	0.3875	31
3	S3	1	22	0.1625	30
3	S3	1	23	0.275	31
3	S3	1	24	0.5	30
3	S3	1	25	0.1625	30
3	S3	1	26	0.3875	31
3	S3	1	27	0.275	30
3	S3	1	28	0.1625	30
3	S3	1	29	0.275	31
3	S3	1	30	0.5	30
3	S3	1	31	0.3875	31
3	S3	1	32	0.1625	30
3	S3	1	33	0.3875	31
3	S3	1	34	0.05	31
3	S3	1	35	0.3875	30
3	S3	1	36	0.1625	30
3	S3	1	37	0.05	31
3	S3	1	38	0.5	30
3	S3	1	39	0.275	31
3	S3	1	40	0.5	30
3	S3	1	41	0.5	31
3	S3	1	42	0.05	31
3	S3	1	43	0.1625	31
3	S3	1	44	0.05	31
3	S3	1	45	0.5	30
3	S3	1	46	0.3875	30
3	S3	1	47	0.5	31
3	S3	1	48	0.275	30
3	S3	1	49	0.5	31
3	S3	1	50	0.1625	31
3	S3	2	1	0.5	30
3	S3	2	2	0.3875	31
3	S3	2	3	0.3875	30
3	S3	2	4	0.275	31
3	S3	2	5	0.05	31
3	S3	2	6	0.275	30
3	S3	2	7	0.05	31
3	S3	2	8	0.1625	30
3	S3	2	9	0.275	31
3	S3	2	10	0.275	30
3	S3	2	11	0.3875	31
3	S3	2	12	0.1625	31
3	S3	2	13	0.1625	30
3	S3	2	14	0.3875	30
3	S3	2	15	0.3875	30
3	S3	2	16	0.05	31
3	S3	2	17	0.5	30
3	S3	2	18	0.275	31
3	S3	2	19	0.1625	30
3	S3	2	20	0.3875	30
3	S3	2	21	0.5	31
3	S3	2	22	0.1625	31
3	S3	2	23	0.5	31
3	S3	2	24	0.1625	30
3	S3	2	25	0.5	31
3	S3	2	26	0.5	31
3	S3	2	27	0.275	31
3	S3	2	28	0.05	31
3	S3	2	29	0.1625	31
3	S3	2	30	0.05	31
3	S3	2	31	0.05	31
3	S3	2	32	0.5	30
3	S3	2	33	0.275	30
3	S3	2	34	0.275	31
3	S3	2	35	0.5	30
3	S3	2	36	0.5	30
3	S3	2	37	0.1625	31
3	S3	2	38	0.3875	31
3	S3	2	39	0.5	30
3	S3	2	40	0.3875	30
3	S3	2	41	0.05	31
3	S3	2	42	0.3875	30
3	S3	2	43	0.1625	31
3	S3	2	44	0.275	31
3	S3	2	45	0.05	30
3	S3	2	46	0.05	31
3	S3	2	47	0.3875	30
3	S3	2	48	0.05	31
3	S3	2	49	0.1625	30
3	S3	2	50	0.275	31
3	S3	3	1	0.1625	30
3	S3	3	2	0.3875	30
3	S3	3	3	0.1625	31
3	S3	3	4	0.3875	30
3	S3	3	5	0.1625	31
3	S3	3	6	0.275	30
3	S3	3	7	0.5	30
3	S3	3	8	0.05	31
3	S3	3	9	0.3875	30
3	S3	3	10	0.275	30
3	S3	3	11	0.275	31
3	S3	3	12	0.1625	31
3	S3	3	13	0.275	30
3	S3	3	14	0.3875	30
3	S3	3	15	0.3875	30
3	S3	3	16	0.5	30
3	S3	3	17	0.05	31
3	S3	3	18	0.275	30
3	S3	3	19	0.275	30
3	S3	3	20	0.275	31
3	S3	3	21	0.5	30
3	S3	3	22	0.05	31
3	S3	3	23	0.05	31
3	S3	3	24	0.3875	30
3	S3	3	25	0.5	30
3	S3	3	26	0.3875	31
3	S3	3	27	0.1625	30
3	S3	3	28	0.275	30
3	S3	3	29	0.05	31
3	S3	3	30	0.275	30
3	S3	3	31	0.5	30
3	S3	3	32	0.05	31
3	S3	3	33	0.3875	30
3	S3	3	34	0.5	30
3	S3	3	35	0.1625	31
3	S3	3	36	0.1625	30
3	S3	3	37	0.275	31
3	S3	3	38	0.05	31
3	S3	3	39	0.1625	31
3	S3	3	40	0.05	31
3	S3	3	41	0.5	30
3	S3	3	42	0.05	30
3	S3	3	43	0.5	30
3	S3	3	44	0.5	30
3	S3	3	45	0.3875	30
3	S3	3	46	0.1625	31
3	S3	3	47	0.1625	30
3	S3	3	48	0.3875	31
3	S3	3	49	0.05	30
3	S3	3	50	0.5	31
4	S5	1	1	0.3875	30
4	S5	1	2	0.05	31
4	S5	1	3	0.5	31
4	S5	1	4	0.275	31
4	S5	1	5	0.05	31
4	S5	1	6	0.3875	30
4	S5	1	7	0.5	30
4	S5	1	8	0.275	31
4	S5	1	9	0.05	31
4	S5	1	10	0.1625	31
4	S5	1	11	0.1625	31
4	S5	1	12	0.275	31
4	S5	1	13	0.275	30
4	S5	1	14	0.5	31
4	S5	1	15	0.3875	31
4	S5	1	16	0.3875	31
4	S5	1	17	0.1625	31
4	S5	1	18	0.3875	31
4	S5	1	19	0.1625	31
4	S5	1	20	0.275	31
4	S5	1	21	0.05	31
4	S5	1	22	0.3875	31
4	S5	1	23	0.5	31
4	S5	1	24	0.1625	30
4	S5	1	25	0.5	30
4	S5	1	26	0.3875	30
4	S5	1	27	0.275	31
4	S5	1	28	0.5	30
4	S5	1	29	0.5	31
4	S5	1	30	0.3875	31
4	S5	1	31	0.05	31
4	S5	1	32	0.1625	31
4	S5	1	33	0.275	30
4	S5	1	34	0.3875	30
4	S5	1	35	0.05	31
4	S5	1	36	0.05	31
4	S5	1	37	0.275	31
4	S5	1	38	0.275	30
4	S5	1	39	0.05	31
4	S5	1	40	0.5	31
4	S5	1	41	0.1625	31
4	S5	1	42	0.05	30
4	S5	1	43	0.1625	31
4	S5	1	44	0.1625	31
4	S5	1	45	0.1625	30
4	S5	1	46	0.5	30
4	S5	1	47	0.5	30
4	S5	1	48	0.275	30
4	S5	1	49	0.3875	30
4	S5	1	50	0.05	31
4	S5	2	1	0.5	30
4	S5	2	2	0.5	30
4	S5	2	3	0.275	30
4	S5	2	4	0.1625	30
4	S5	2	5	0.1625	31
4	S5	2	6	0.275	30
4	S5	2	7	0.05	31
4	S5	2	8	0.1625	31
4	S5	2	9	0.275	31
4	S5	2	10	0.275	30
4	S5	2	11	0.275	30
4	S5	2	12	0.5	30
4	S5	2	13	0.5	30
4	S5	2	14	0.1625	31
4	S5	2	15	0.275	31
4	S5	2	16	0.3875	31
4	S5	2	17	0.05	30
4	S5	2	18	0.05	31
4	S5	2	19	0.3875	30
4	S5	2	20	0.3875	31
4	S5	2	21	0.3875	31
4	S5	2	22	0.3875	31
4	S5	2	23	0.05	30
4	S5	2	24	0.05	31
4	S5	2	25	0.05	31
4	S5	2	26	0.5	30
4	S5	2	27	0.05	31
4	S5	2	28	0.1625	31
4	S5	2	29	0.1625	31
4	S5	2	30	0.5	30
4	S5	2	31	0.05	31
4	S5	2	32	0.3875	31
4	S5	2	33	0.1625	30
4	S5	2	34	0.3875	31
4	S5	2	35	0.275	30
4	S5	2	36	0.5	30
4	S5	2	37	0.275	30
4	S5	2	38	0.5	30
4	S5	2	39	0.5	30
4	S5	2	40	0.3875	31
4	S5	2	41	0.275	31
4	S5	2	42	0.5	31
4	S5	2	43	0.05	31
4	S5	2	44	0.3875	30
4	S5	2	45	0.3875	30
4	S5	2	46	0.1625	31
4	S5	2	47	0.05	31
4	S5	2	48	0.1625	31
4	S5	2	49	0.275	31
4	S5	2	50	0.1625	31
4	S5	3	1	0.275	30
4	S5	3	2	0.3875	31
4	S5	3	3	0.5	30
4	S5	3	4	0.275	30
4	S5	3	5	0.1625	31
4	S5	3	6	0.3875	30
4	S5	3	7	0.1625	30
4	S5	3	8	0.05	31
4	S5	3	9	0.05	31
4	S5	3	10	0.3875	30
4	S5	3	11	0.3875	31
4	S5	3	12	0.275	31
4	S5	3	13	0.5	31
4	S5	3	14	0.5	30
4	S5	3	15	0.3875	30
4	S5	3	16	0.275	31
4	S5	3	17	0.3875	31
4	S5	3	18	0.5	31
4	S5	3	19	0.05	30
4	S5	3	20	0.1625	31
4	S5	3	21	0.1625	31
4	S5	3	22	0.5	30
4	S5	3	23	0.1625	31
4	S5	3	24	0.1625	30
4	S5	3	25	0.3875	30
4	S5	3	26	0.1625	30
4	S5	3	27	0.05	31
4	S5	3	28	0.1625	31
4	S5	3	29	0.1625	30
4	S5	3	30	0.3875	30
4	S5	3	31	0.05	31
4	S5	3	32	0.5	31
4	S5	3	33	0.05	31
4	S5	3	34	0.5	31
4	S5	3	35	0.275	30
4	S5	3	36	0.275	31
4	S5	3	37	0.5	31
4	S5	3	38	0.05	31
4	S5	3	39	0.05	31
4	S5	3	40	0.275	30
4	S5	3	41	0.5	31
4	S5	3	42	0.5	30
4	S5	3	43	0.05	31
4	S5	3	44	0.05	31
4	S5	3	45	0.1625	31
4	S5	3	46	0.275	30
4	S5	3	47	0.3875	30
4	S5	3	48	0.275	30
4	S5	3	49	0.275	30
4	S5	3	50	0.3875	30
5	S6	1	1	0.5	31
5	S6	1	2	0.1625	31
5	S6	1	3	0.05	31
5	S6	1	4	0.05	31
5	S6	1	5	0.3875	31
5	S6	1	6	0.3875	31
5	S6	1	7	0.1625	30
5	S6	1	8	0.1625	30
5	S6	1	9	0.275	30
5	S6	1	10	0.5	30
5	S6	1	11	0.275	30
5	S6	1	12	0.05	30
5	S6	1	13	0.05	30
5	S6	1	14	0.275	31
5	S6	1	15	0.05	30
5	S6	1	16	0.275	30
5	S6	1	17	0.275	30
5	S6	1	18	0.05	30
5	S6	1	19	0.3875	30
5	S6	1	20	0.3875	30
5	S6	1	21	0.3875	30
5	S6	1	22	0.1625	30
5	S6	1	23	0.275	30
5	S6	1	24	0.5	30
5	S6	1	25	0.1625	31
5	S6	1	26	0.3875	31
5	S6	1	27	0.275	31
5	S6	1	28	0.1625	31
5	S6	1	29	0.275	31
5	S6	1	30	0.5	30
5	S6	1	31	0.3875	30
5	S6	1	32	0.1625	30
5	S6	1	33	0.3875	30
5	S6	1	34	0.05	30
5	S6	1	35	0.3875	31
5	S6	1	36	0.1625	31
5	S6	1	37	0.05	31
5	S6	1	38	0.5	31
5	S6	1	39	0.275	31
5	S6	1	40	0.5	30
5	S6	1	41	0.5	30
5	S6	1	42	0.05	30
5	S6	1	43	0.1625	30
5	S6	1	44	0.05	30
5	S6	1	45	0.5	30
5	S6	1	46	0.3875	30
5	S6	1	47	0.5	31
5	S6	1	48	0.275	31
5	S6	1	49	0.5	30
5	S6	1	50	0.1625	30
5	S6	2	1	0.5	31
5	S6	2	2	0.3875	31
5	S6	2	3	0.3875	31
5	S6	2	4	0.275	31
5	S6	2	5	0.05	31
5	S6	2	6	0.275	31
5	S6	2	7	0.05	31
5	S6	2	8	0.1625	30
5	S6	2	9	0.275	30
5	S6	2	10	0.275	30
5	S6	2	11	0.3875	30
5	S6	2	12	0.1625	30
5	S6	2	13	0.1625	30
5	S6	2	14	0.3875	30
5	S6	2	15	0.3875	31
5	S6	2	16	0.05	31
5	S6	2	17	0.5	31
5	S6	2	18	0.275	30
5	S6	2	19	0.1625	30
5	S6	2	20	0.3875	31
5	S6	2	21	0.5	31
5	S6	2	22	0.1625	31
5	S6	2	23	0.5	31
5	S6	2	24	0.1625	30
5	S6	2	25	0.5	30
5	S6	2	26	0.5	31
5	S6	2	27	0.275	31
5	S6	2	28	0.05	31
5	S6	2	29	0.1625	30
5	S6	2	30	0.05	30
5	S6	2	31	0.05	31
5	S6	2	32	0.5	31
5	S6	2	33	0.275	31
5	S6	2	34	0.275	31
5	S6	2	35	0.5	30
5	S6	2	36	0.5	30
5	S6	2	37	0.1625	31
5	S6	2	38	0.3875	30
5	S6	2	39	0.5	30
5	S6	2	40	0.3875	30
5	S6	2	41	0.05	30
5	S6	2	42	0.3875	30
5	S6	2	43	0.1625	30
5	S6	2	44	0.275	30
5	S6	2	45	0.05	30
5	S6	2	46	0.05	31
5	S6	2	47	0.3875	31
5	S6	2	48	0.05	31
5	S6	2	49	0.1625	30
5	S6	2	50	0.275	30
5	S6	3	1	0.1625	31
5	S6	3	2	0.3875	31
5	S6	3	3	0.1625	31
5	S6	3	4	0.3875	31
5	S6	3	5	0.1625	31
5	S6	3	6	0.275	31
5	S6	3	7	0.5	31
5	S6	3	8	0.05	30
5	S6	3	9	0.3875	30
5	S6	3	10	0.275	30
5	S6	3	11	0.275	31
5	S6	3	12	0.1625	31
5	S6	3	13	0.275	31
5	S6	3	14	0.3875	31
5	S6	3	15	0.3875	31
5	S6	3	16	0.5	30
5	S6	3	17	0.05	31
5	S6	3	18	0.275	30
5	S6	3	19	0.275	31
5	S6	3	20	0.275	31
5	S6	3	21	0.5	31
5	S6	3	22	0.05	30
5	S6	3	23	0.05	30
5	S6	3	24	0.3875	31
5	S6	3	25	0.5	30
5	S6	3	26	0.3875	30
5	S6	3	27	0.1625	31
5	S6	3	28	0.275	30
5	S6	3	29	0.05	30
5	S6	3	30	0.275	31
5	S6	3	31	0.5	31
5	S6	3	32	0.05	30
5	S6	3	33	0.3875	30
5	S6	3	34	0.5	30
5	S6	3	35	0.1625	30
5	S6	3	36	0.1625	31
5	S6	3	37	0.275	31
5	S6	3	38	0.05	31
5	S6	3	39	0.1625	31
5	S6	3	40	0.05	31
5	S6	3	41	0.5	31
5	S6	3	42	0.05	30
5	S6	3	43	0.5	30
5	S6	3	44	0.5	30
5	S6	3	45	0.3875	30
5	S6	3	46	0.1625	30
5	S6	3	47	0.1625	31
5	S6	3	48	0.3875	31
5	S6	3	49	0.05	31
5	S6	3	50	0.5	31
6	S7	1	1	0.275	31
6	S7	1	2	0.05	31
6	S7	1	3	0.05	31
6	S7	1	4	0.5	30
6	S7	1	5	0.3875	30
6	S7	1	6	0.05	30
6	S7	1	7	0.1625	31
6	S7	1	8	0.05	31
6	S7	1	9	0.275	30
6	S7	1	10	0.3875	31
6	S7	1	11	0.3875	30
6	S7	1	12	0.1625	30
6	S7	1	13	0.1625	31
6	S7	1	14	0.05	30
6	S7	1	15	0.3875	30
6	S7	1	16	0.05	31
6	S7	1	17	0.05	31
6	S7	1	18	0.275	31
6	S7	1	19	0.275	30
6	S7	1	20	0.5	31
6	S7	1	21	0.1625	30
6	S7	1	22	0.5	30
6	S7	1	23	0.5	31
6	S7	1	24	0.275	30
6	S7	1	25	0.5	30
6	S7	1	26	0.1625	31
6	S7	1	27	0.3875	31
6	S7	1	28	0.3875	30
6	S7	1	29	0.275	31
6	S7	1	30	0.5	31
6	S7	1	31	0.3875	31
6	S7	1	32	0.05	30
6	S7	1	33	0.3875	30
6	S7	1	34	0.05	31
6	S7	1	35	0.3875	31
6	S7	1	36	0.3875	31
6	S7	1	37	0.275	30
6	S7	1	38	0.275	31
6	S7	1	39	0.275	31
6	S7	1	40	0.5	31
6	S7	1	41	0.5	30
6	S7	1	42	0.1625	31
6	S7	1	43	0.1625	31
6	S7	1	44	0.05	31
6	S7	1	45	0.275	31
6	S7	1	46	0.1625	30
6	S7	1	47	0.1625	31
6	S7	1	48	0.5	30
6	S7	1	49	0.5	30
6	S7	1	50	0.1625	31
6	S7	2	1	0.3875	30
6	S7	2	2	0.05	30
6	S7	2	3	0.5	30
6	S7	2	4	0.275	30
6	S7	2	5	0.05	31
6	S7	2	6	0.3875	30
6	S7	2	7	0.5	31
6	S7	2	8	0.275	31
6	S7	2	9	0.05	31
6	S7	2	10	0.1625	30
6	S7	2	11	0.1625	31
6	S7	2	12	0.275	31
6	S7	2	13	0.275	31
6	S7	2	14	0.5	30
6	S7	2	15	0.3875	30
6	S7	2	16	0.3875	31
6	S7	2	17	0.1625	31
6	S7	2	18	0.3875	31
6	S7	2	19	0.1625	31
6	S7	2	20	0.275	31
6	S7	2	21	0.05	31
6	S7	2	22	0.3875	31
6	S7	2	23	0.5	30
6	S7	2	24	0.1625	30
6	S7	2	25	0.5	30
6	S7	2	26	0.3875	31
6	S7	2	27	0.275	31
6	S7	2	28	0.5	30
6	S7	2	29	0.5	30
6	S7	2	30	0.3875	30
6	S7	2	31	0.05	31
6	S7	2	32	0.1625	31
6	S7	2	33	0.275	31
6	S7	2	34	0.3875	31
6	S7	2	35	0.05	30
6	S7	2	36	0.05	31
6	S7	2	37	0.275	30
6	S7	2	38	0.275	30
6	S7	2	39	0.05	30
6	S7	2	40	0.5	30
6	S7	2	41	0.1625	31
6	S7	2	42	0.05	31
6	S7	2	43	0.1625	30
6	S7	2	44	0.1625	30
6	S7	2	45	0.1625	30
6	S7	2	46	0.5	31
6	S7	2	47	0.5	30
6	S7	2	48	0.275	31
6	S7	2	49	0.3875	31
6	S7	2	50	0.05	31
6	S7	3	1	0.5	30
6	S7	3	2	0.5	30
6	S7	3	3	0.275	30
6	S7	3	4	0.1625	30
6	S7	3	5	0.1625	31
6	S7	3	6	0.275	30
6	S7	3	7	0.05	30
6	S7	3	8	0.1625	31
6	S7	3	9	0.275	30
6	S7	3	10	0.275	31
6	S7	3	11	0.275	31
6	S7	3	12	0.5	30
6	S7	3	13	0.5	30
6	S7	3	14	0.1625	31
6	S7	3	15	0.275	31
6	S7	3	16	0.3875	30
6	S7	3	17	0.05	30
6	S7	3	18	0.05	31
6	S7	3	19	0.3875	30
6	S7	3	20	0.3875	30
6	S7	3	21	0.3875	31
6	S7	3	22	0.3875	30
6	S7	3	23	0.05	31
6	S7	3	24	0.05	31
6	S7	3	25	0.05	31
6	S7	3	26	0.5	30
6	S7	3	27	0.05	31
6	S7	3	28	0.1625	30
6	S7	3	29	0.1625	30
6	S7	3	30	0.5	30
6	S7	3	31	0.05	30
6	S7	3	32	0.3875	30
6	S7	3	33	0.1625	30
6	S7	3	34	0.3875	30
6	S7	3	35	0.275	31
6	S7	3	36	0.5	31
6	S7	3	37	0.275	30
6	S7	3	38	0.5	31
6	S7	3	39	0.5	30
6	S7	3	40	0.3875	30
6	S7	3	41	0.275	31
6	S7	3	42	0.5	30
6	S7	3	43	0.05	31
6	S7	3	44	0.3875	30
6	S7	3	45	0.3875	30
6	S7	3	46	0.1625	31
6	S7	3	47	0.05	31
6	S7	3	48	0.1625	31
6	S7	3	49	0.275	30
6	S7	3	50	0.1625	30
7	S8	1	1	0.3875	30
7	S8	1	2	0.05	31
7	S8	1	3	0.275	31
7	S8	1	4	0.3875	30
7	S8	1	5	0.275	31
7	S8	1	6	0.1625	31
7	S8	1	7	0.3875	30
7	S8	1	8	0.275	30
7	S8	1	9	0.275	30
7	S8	1	10	0.1625	31
7	S8	1	11	0.275	31
7	S8	1	12	0.5	30
7	S8	1	13	0.1625	31
7	S8	1	14	0.05	31
7	S8	1	15	0.3875	31
7	S8	1	16	0.5	30
7	S8	1	17	0.1625	30
7	S8	1	18	0.5	31
7	S8	1	19	0.05	30
7	S8	1	20	0.5	30
7	S8	1	21	0.3875	31
7	S8	1	22	0.05	31
7	S8	1	23	0.275	31
7	S8	1	24	0.5	30
7	S8	1	25	0.05	31
7	S8	1	26	0.1625	31
7	S8	1	27	0.275	30
7	S8	1	28	0.3875	31
7	S8	1	29	0.1625	30
7	S8	1	30	0.5	31
7	S8	1	31	0.05	31
7	S8	1	32	0.1625	31
7	S8	1	33	0.5	30
7	S8	1	34	0.5	30
7	S8	1	35	0.1625	30
7	S8	1	36	0.05	31
7	S8	1	37	0.275	31
7	S8	1	38	0.1625	31
7	S8	1	39	0.275	31
7	S8	1	40	0.5	30
7	S8	1	41	0.05	31
7	S8	1	42	0.3875	30
7	S8	1	43	0.05	31
7	S8	1	44	0.3875	31
7	S8	1	45	0.1625	31
7	S8	1	46	0.05	31
7	S8	1	47	0.5	31
7	S8	1	48	0.275	30
7	S8	1	49	0.3875	30
7	S8	1	50	0.3875	30
7	S8	2	1	0.05	31
7	S8	2	2	0.05	30
7	S8	2	3	0.275	31
7	S8	2	4	0.275	30
7	S8	2	5	0.275	31
7	S8	2	6	0.3875	31
7	S8	2	7	0.1625	31
7	S8	2	8	0.1625	30
7	S8	2	9	0.1625	30
7	S8	2	10	0.275	30
7	S8	2	11	0.275	30
7	S8	2	12	0.1625	30
7	S8	2	13	0.5	31
7	S8	2	14	0.275	30
7	S8	2	15	0.1625	31
7	S8	2	16	0.3875	30
7	S8	2	17	0.5	30
7	S8	2	18	0.5	30
7	S8	2	19	0.05	31
7	S8	2	20	0.05	31
7	S8	2	21	0.1625	31
7	S8	2	22	0.275	31
7	S8	2	23	0.5	30
7	S8	2	24	0.1625	31
7	S8	2	25	0.05	31
7	S8	2	26	0.275	30
7	S8	2	27	0.3875	30
7	S8	2	28	0.275	30
7	S8	2	29	0.05	31
7	S8	2	30	0.3875	30
7	S8	2	31	0.5	30
7	S8	2	32	0.1625	30
7	S8	2	33	0.3875	31
7	S8	2	34	0.5	30
7	S8	2	35	0.05	31
7	S8	2	36	0.3875	30
7	S8	2	37	0.3875	31
7	S8	2	38	0.3875	31
7	S8	2	39	0.5	30
7	S8	2	40	0.05	31
7	S8	2	41	0.05	31
7	S8	2	42	0.3875	31
7	S8	2	43	0.5	30
7	S8	2	44	0.1625	31
7	S8	2	45	0.5	30
7	S8	2	46	0.3875	30
7	S8	2	47	0.275	30
7	S8	2	48	0.5	30
7	S8	2	49	0.1625	31
7	S8	2	50	0.05	30
7	S8	3	1	0.275	31
7	S8	3	2	0.275	30
7	S8	3	3	0.5	30
7	S8	3	4	0.1625	31
7	S8	3	5	0.275	30
7	S8	3	6	0.1625	30
7	S8	3	7	0.05	31
7	S8	3	8	0.5	30
7	S8	3	9	0.275	30
7	S8	3	10	0.275	30
7	S8	3	11	0.1625	31
7	S8	3	12	0.05	31
7	S8	3	13	0.1625	30
7	S8	3	14	0.3875	30
7	S8	3	15	0.275	30
7	S8	3	16	0.5	31
7	S8	3	17	0.05	31
7	S8	3	18	0.05	31
7	S8	3	19	0.275	30
7	S8	3	20	0.05	31
7	S8	3	21	0.275	31
7	S8	3	22	0.275	31
7	S8	3	23	0.5	31
7	S8	3	24	0.3875	31
7	S8	3	25	0.3875	30
7	S8	3	26	0.05	31
7	S8	3	27	0.3875	31
7	S8	3	28	0.5	30
7	S8	3	29	0.3875	30
7	S8	3	30	0.5	30
7	S8	3	31	0.3875	31
7	S8	3	32	0.1625	31
7	S8	3	33	0.05	31
7	S8	3	34	0.3875	30
7	S8	3	35	0.1625	31
7	S8	3	36	0.05	31
7	S8	3	37	0.1625	31
7	S8	3	38	0.5	30
7	S8	3	39	0.1625	31
7	S8	3	40	0.3875	31
7	S8	3	41	0.05	31
7	S8	3	42	0.3875	31
7	S8	3	43	0.5	31
7	S8	3	44	0.3875	31
7	S8	3	45	0.5	30
7	S8	3	46	0.275	30
7	S8	3	47	0.1625	31
7	S8	3	48	0.1625	31
7	S8	3	49	0.05	31
7	S8	3	50	0.5	30
8	S9	1	1	0.05	31
8	S9	1	2	0.1625	30
8	S9	1	3	0.1625	31
8	S9	1	4	0.3875	30
8	S9	1	5	0.1625	31
8	S9	1	6	0.5	31
8	S9	1	7	0.5	31
8	S9	1	8	0.5	30
8	S9	1	9	0.5	31
8	S9	1	10	0.5	31
8	S9	1	11	0.275	30
8	S9	1	12	0.1625	30
8	S9	1	13	0.275	30
8	S9	1	14	0.275	31
8	S9	1	15	0.05	31
8	S9	1	16	0.05	30
8	S9	1	17	0.275	30
8	S9	1	18	0.5	31
8	S9	1	19	0.1625	31
8	S9	1	20	0.05	31
8	S9	1	21	0.3875	31
8	S9	1	22	0.05	30
8	S9	1	23	0.275	30
8	S9	1	24	0.3875	30
8	S9	1	25	0.3875	31
8	S9	1	26	0.3875	31
8	S9	1	27	0.1625	31
8	S9	1	28	0.1625	30
8	S9	1	29	0.5	30
8	S9	1	30	0.1625	30
8	S9	1	31	0.275	30
8	S9	1	32	0.5	31
8	S9	1	33	0.05	31
8	S9	1	34	0.275	31
8	S9	1	35	0.05	31
8	S9	1	36	0.5	30
8	S9	1	37	0.05	31
8	S9	1	38	0.275	31
8	S9	1	39	0.1625	30
8	S9	1	40	0.3875	31
8	S9	1	41	0.275	31
8	S9	1	42	0.1625	30
8	S9	1	43	0.275	31
8	S9	1	44	0.3875	30
8	S9	1	45	0.05	30
8	S9	1	46	0.5	31
8	S9	1	47	0.3875	31
8	S9	1	48	0.05	30
8	S9	1	49	0.3875	30
8	S9	1	50	0.3875	31
8	S9	2	1	0.05	31
8	S9	2	2	0.5	31
8	S9	2	3	0.275	30
8	S9	2	4	0.275	31
8	S9	2	5	0.275	31
8	S9	2	6	0.05	30
8	S9	2	7	0.5	31
8	S9	2	8	0.275	30
8	S9	2	9	0.3875	30
8	S9	2	10	0.275	31
8	S9	2	11	0.1625	30
8	S9	2	12	0.05	31
8	S9	2	13	0.5	31
8	S9	2	14	0.05	31
8	S9	2	15	0.5	30
8	S9	2	16	0.1625	31
8	S9	2	17	0.5	30
8	S9	2	18	0.3875	30
8	S9	2	19	0.275	31
8	S9	2	20	0.3875	30
8	S9	2	21	0.5	31
8	S9	2	22	0.1625	30
8	S9	2	23	0.275	31
8	S9	2	24	0.3875	30
8	S9	2	25	0.05	31
8	S9	2	26	0.3875	31
8	S9	2	27	0.1625	31
8	S9	2	28	0.05	30
8	S9	2	29	0.5	31
8	S9	2	30	0.3875	30
8	S9	2	31	0.275	31
8	S9	2	32	0.3875	31
8	S9	2	33	0.1625	30
8	S9	2	34	0.05	30
8	S9	2	35	0.5	31
8	S9	2	36	0.1625	30
8	S9	2	37	0.3875	31
8	S9	2	38	0.05	30
8	S9	2	39	0.1625	31
8	S9	2	40	0.1625	30
8	S9	2	41	0.1625	31
8	S9	2	42	0.05	30
8	S9	2	43	0.05	31
8	S9	2	44	0.3875	30
8	S9	2	45	0.5	30
8	S9	2	46	0.275	30
8	S9	2	47	0.275	31
8	S9	2	48	0.1625	31
8	S9	2	49	0.5	30
8	S9	2	50	0.3875	31
8	S9	3	1	0.3875	30
8	S9	3	2	0.5	30
8	S9	3	3	0.5	31
8	S9	3	4	0.5	30
8	S9	3	5	0.5	31
8	S9	3	6	0.3875	30
8	S9	3	7	0.05	31
8	S9	3	8	0.1625	31
8	S9	3	9	0.275	31
8	S9	3	10	0.5	30
8	S9	3	11	0.3875	31
8	S9	3	12	0.275	31
8	S9	3	13	0.05	30
8	S9	3	14	0.1625	31
8	S9	3	15	0.3875	30
8	S9	3	16	0.1625	31
8	S9	3	17	0.275	30
8	S9	3	18	0.275	31
8	S9	3	19	0.5	30
8	S9	3	20	0.05	30
8	S9	3	21	0.5	31
8	S9	3	22	0.3875	31
8	S9	3	23	0.1625	30
8	S9	3	24	0.275	31
8	S9	3	25	0.275	30
8	S9	3	26	0.1625	31
8	S9	3	27	0.5	30
8	S9	3	28	0.5	31
8	S9	3	29	0.3875	31
8	S9	3	30	0.275	30
8	S9	3	31	0.05	31
8	S9	3	32	0.1625	30
8	S9	3	33	0.3875	31
8	S9	3	34	0.3875	30
8	S9	3	35	0.05	31
8	S9	3	36	0.05	30
8	S9	3	37	0.1625	31
8	S9	3	38	0.1625	30
8	S9	3	39	0.3875	31
8	S9	3	40	0.05	31
8	S9	3	41	0.05	31
8	S9	3	42	0.275	30
8	S9	3	43	0.3875	31
8	S9	3	44	0.05	31
8	S9	3	45	0.5	30
8	S9	3	46	0.275	30
8	S9	3	47	0.05	31
8	S9	3	48	0.1625	30
8	S9	3	49	0.1625	31
8	S9	3	50	0.275	31

## Sheet: Expt 3b - Ratings
Subj #	Subj ID	Block #	"Burning" Rating on the lower lip (0-10)	"Numb" Rating on the lower lip(0-10)	"Tingling" Rating on the lower lip(0-10)	"Cold" Rating on the lower lip(0-10)	"Burning" Rating on the upper lip (0-10)	"Numb" Rating on the upper lip(0-10)	"Tingling" Rating on the upper lip(0-10)	"Cold" Rating on the upper lip(0-10)
1	S1	1	7	8	9	3	4	6	6	2
1	S1	2	6	5	8	3	4	5	5	2
1	S1	3	5	3	6	3	3	5	4	4
1	S1	4	3	2	5	4	4	6	3	2
2	S2	1	5	5	8	5	6	3	5	1
2	S2	2	6	7	8	3	6	4	5	4
2	S2	3	6	6	8	6	4	4	4	3
2	S2	4	5	4	7	6	6	4	3	5
3	S3	1	8	7	9	10	2	1	3	0
3	S3	2	9	6	8	7	2	0	2	1
3	S3	3	8	5	8	10	0	1	2	2
3	S3	4	7	8	8	5	1	0	2	1
4	S5	1	2	3	5	0	1	2	2	1
4	S5	2	4	4	5	0	1	2	2	1
4	S5	3	4	4	5	0	1	2	2	1
4	S5	4	5	5	5	0	1	2	3	1
5	S6	1	4	4	3	3	2	2	2	2
5	S6	2	3	4	5	3	2	2	2	2
5	S6	3	3	3	4	3	2	2	2	2
5	S6	4	2	3	3	3	2	2	2	2
6	S7	1	7	8	7	6	4	2	2	3
6	S7	2	6	7	8	7	3	3	4	2
6	S7	3	6	6	6	6	2	2	2	3
6	S7	4	4	5	6	5	1	3	2	2
7	S8	1	3	5	7	7	8	4	4	2
7	S8	2	2	5	7	8	8	7	4	2
7	S8	3	2	5	6	7	8	6	4	2
7	S8	4	2	4	6	7	8	4	5	2
8	S9	1	8	2	10	7	5	2	4	6
8	S9	2	8	5	9	6	5	2	5	4
8	S9	3	6	7	7	3	2	3	4	1
8	S9	4	5	5	6	6	2	2	2	3

## Sheet: Expt 4a - Adjustments
Subj #	Subj ID	Block #	Trial #	Force (N)	Baseline (µm)	t0 (µm)	t5 (µm)	t10 (µm)
1	S1	1	1	0.35	3.53031	7.27626	10.1077	6.66323
1	S1	1	2	0.05	2.93195	6.92854	4.12303	6.78854
1	S1	1	3	0.2	4.76654	7.76398	6.88338	8.15687
1	S1	1	4	0.35	5.79956	4.37705	4.9325	7.98075
1	S1	1	5	0.05	6.59888	3.59128	5.78262	7.12724
1	S1	1	6	0.05	11.8825	4.97315	7.89946	8.3567
1	S1	1	7	0.2	10.88	5.90794	9.17295	10.7445
1	S1	1	8	0.2	5.00363	4.27544	7.58786	8.37363
1	S1	1	9	0.2	11.9773	8.4583	8.30589	6.93757
1	S1	1	10	0.35	15.6894	10.7445	9.95872	9.74534
1	S1	1	11	0.05	18.3719	12.7225	3.10356	9.40326
1	S1	1	12	0.05	6.7479	8.57685	7.91639	4.9596
1	S1	1	13	0.35	6.01632	13.6064	5.05443	6.88338
1	S1	1	14	0.2	8.08913	11.9977	7.77753	4.20092
1	S1	1	15	0.2	10.6429	10.8461	12.4109	9.83679
1	S1	1	16	0.35	17.41	13.3592	3.1713	7.73011
1	S1	1	17	0.35	1.53202	4.94605	9.14585	8.04849
1	S1	1	18	0.35	14.9036	7.35755	6.85628	7.6827
1	S1	1	19	0.2	17.2305	25.3896	6.2568	11.5032
1	S1	1	20	0.35	15.5675	13.6031	12.0315	11.9807
1	S1	1	21	0.05	12.736	20.7021	17.3287	15.6352
1	S1	1	22	0.2	13.1966	4.70219	8.69539	11.8622
1	S1	1	23	0.35	6.80209	2.41262	7.39142	14.1484
1	S1	1	24	0.35	5.15604	8.30589	10.2297	7.6556
1	S1	1	25	0.2	23.1678	10.8664	9.38971	9.33552
1	S1	1	26	0.05	12.692	12.9629	22.1246	15.5201
1	S1	1	27	0.2	18.3041	10.9342	11.9367	9.33552
1	S1	1	28	0.05	15.4727	12.5328	10.8935	7.26272
1	S1	1	29	0.05	16.3262	6.1518	10.8122	11.7436
1	S1	1	30	0.05	10.7784	8.82071	7.37448	7.45916
1	S1	2	1	0.05	5.43377	5.5828	6.36856	8.46847
1	S1	2	2	0.05	8.33299	6.39566	6.72081	6.36856
1	S1	2	3	0.05	4.95282	7.40835	7.42529	10.3381
1	S1	2	4	0.05	10.6259	5.66408	5.88423	8.94264
1	S1	2	5	0.35	7.88253	11.0425	14.9951	9.59293
1	S1	2	6	0.35	10.3245	12.1535	8.92909	4.51252
1	S1	2	7	0.05	7.45238	6.42614	6.05358	12.4786
1	S1	2	8	0.2	8.30589	11.896	13.576	19.835
1	S1	2	9	0.05	17.2643	9.80969	8.86474	11.3677
1	S1	2	10	0.2	15.703	9.40326	10.1687	5.09508
1	S1	2	11	0.35	8.36008	12.0451	9.48455	6.89693
1	S1	2	12	0.05	15.2694	11.0696	12.0823	9.63357
1	S1	2	13	0.2	9.76228	12.5904	13.3524	10.3516
1	S1	2	14	0.2	11.1916	12.8444	9.6268	13.1424
1	S1	2	15	0.05	13.7114	9.01715	8.55991	9.93162
1	S1	2	16	0.2	8.37363	15.5539	12.4109	12.5057
1	S1	2	17	0.35	9.32197	11.0019	11.9909	10.8122
1	S1	2	18	0.2	14.0501	10.189	8.21106	10.8461
1	S1	2	19	0.35	7.69624	7.64205	13.8876	12.421
1	S1	2	20	0.35	14.7953	13.1492	8.36008	9.13569
1	S1	2	21	0.05	7.83172	3.05	10.6497	13.2373
1	S1	2	22	0.2	12.8952	9.53874	9.76905	14.0908
1	S1	2	23	0.2	4.59381	7.45238	9.7555	6.12471
1	S1	2	24	0.35	13.9282	14.0366	10.2364	13.9959
1	S1	2	25	0.35	18.907	17.2745	13.305	9.50826
1	S1	2	26	0.05	7.12724	12.8173	11.3677	13.9418
1	S1	2	27	0.2	5.88085	12.167	12.438	9.30843
1	S1	2	28	0.35	13.0137	14.6395	18.2127	14.7072
1	S1	2	29	0.35	17.2339	13.0476	13.471	16.1771
1	S1	2	30	0.2	12.167	21.0543	16.587	9.11876
1	S1	3	1	0.05	7.99429	12.7225	9.45745	8.30589
1	S1	3	2	0.35	8.44137	11.9231	10.2534	8.74619
1	S1	3	3	0.35	10.3922	8.96973	11.2187	13.1966
1	S1	3	4	0.05	10.1518	11.598	9.62002	11.9096
1	S1	3	5	0.2	11.2864	16.8139	16.4616	26.067
1	S1	3	6	0.05	17.3016	18.0467	10.3245	9.01038
1	S1	3	7	0.05	10.311	11.6759	14.8427	10.7445
1	S1	3	8	0.35	11.6759	16.3939	19.9028	16.2991
1	S1	3	9	0.2	13.1966	23.4387	7.43884	10.9342
1	S1	3	10	0.05	16.4616	19.8723	11.4219	7.77753
1	S1	3	11	0.35	17.6132	10.8122	13.217	9.37616
1	S1	3	12	0.35	18.2635	16.5158	10.5819	8.50911
1	S1	3	13	0.05	16.2991	13.7792	10.3042	10.7445
1	S1	3	14	0.05	14.1992	9.55229	6.775	11.2356
1	S1	3	15	0.35	16.4752	16.3803	9.43036	10.4227
1	S1	3	16	0.05	18.8731	11.896	10.863	14.6903
1	S1	3	17	0.2	21.2271	7.45916	9.7555	13.9689
1	S1	3	18	0.2	11.4896	12.6005	13.2508	11.3135
1	S1	3	19	0.35	15.3507	10.758	11.8148	7.30336
1	S1	3	20	0.2	23.4794	9.91807	9.33552	8.79361
1	S1	3	21	0.35	11.5032	7.66237	9.10182	8.2517
1	S1	3	22	0.05	12.6412	8.75297	11.5065	13.9282
1	S1	3	23	0.2	22.1652	9.57938	13.3592	16.4074
1	S1	3	24	0.2	11.3135	5.63699	11.8791	7.98075
1	S1	3	25	0.35	9.79615	8.8478	18.2228	14.6056
1	S1	3	26	0.05	9.35584	12.8173	11.4219	14.7546
1	S1	3	27	0.2	14.7411	11.9367	21.0746	12.7936
1	S1	3	28	0.35	12.5565	11.9638	15.8113	11.9773
1	S1	3	29	0.2	14.0468	16.9256	10.4329	8.89861
1	S1	3	30	0.2	11.9367	5.62344	8.72587	8.82071
2	S4	1	1	0.2	125.494	41.1422	60.651	85.5145
2	S4	1	2	0.05	101.853	31.0322	85.1622	68.2411
2	S4	1	3	0.35	85.3248	18.2364	36.6037	79.8651
2	S4	1	4	0.05	50.7781	32.8273	40.7527	63.75
2	S4	1	5	0.35	55.6824	26.3921	72.5493	54.6392
2	S4	1	6	0.2	44.9525	18.5852	34.5614	50.751
2	S4	1	7	0.05	45.6841	35.4962	48.3666	23.7334
2	S4	1	8	0.2	29.5217	17.6538	26.3752	26.6224
2	S4	1	9	0.2	29.4539	39.1677	24.509	34.9408
2	S4	1	10	0.2	40.8882	45.2743	57.3081	34.7105
2	S4	1	11	0.35	51.2522	21.2271	28.0009	48.3395
2	S4	1	12	0.05	64.5561	19.0086	31.0255	22.5581
2	S4	1	13	0.35	53.7857	17.5319	17.5184	20.9053
2	S4	1	14	0.2	45.3251	24.7664	19.8621	54.0295
2	S4	1	15	0.2	63.9194	23.371	13.6911	34.5377
2	S4	1	16	0.35	48.204	36.5258	26.216	29.3997
2	S4	1	17	0.35	30.2363	30.8798	24.8883	38.7714
2	S4	1	18	0.05	29.332	36.6749	22.0975	32.8951
2	S4	1	19	0.35	36.8104	19.8892	32.8951	18.3143
2	S4	1	20	0.05	38.8561	20.9561	57.4165	18.8189
2	S4	1	21	0.35	22.1381	41.2811	31.2185	27.7638
2	S4	1	22	0.2	45.2506	25.7147	36.536	26.3108
2	S4	1	23	0.35	22.3143	6.97821	10.7987	23.4963
2	S4	1	24	0.05	14.0637	27.7198	17.8909	36.702
2	S4	1	25	0.2	19.9841	10.8292	14.7004	18.3651
2	S4	1	26	0.05	31.9806	11.5065	22.3549	15.7233
2	S4	1	27	0.2	18.6564	29.271	22.0704	22.1788
2	S4	1	28	0.05	43.232	23.371	11.4896	19.9028
2	S4	1	29	0.05	41.4809	36.9594	32.9492	12.5565
2	S4	1	30	0.35	41.3488	4.71574	21.0408	18.3448
2	S4	2	1	0.2	22.2059	20.0111	19.8486	15.4456
2	S4	2	2	0.05	21.0001	14.8495	27.5979	19.5505
2	S4	2	3	0.35	14.0298	1.80297	4.98669	13.9553
2	S4	2	4	0.05	18.0738	22.1415	8.79361	20.9222
2	S4	2	5	0.35	11.896	1.6675	10.8393	11.5743
2	S4	2	6	0.05	18.8223	10.9138	12.5192	11.1916
2	S4	2	7	0.35	14.6869	12.6005	13.8063	11.3033
2	S4	2	8	0.2	16.4481	13.156	14.9036	11.8283
2	S4	2	9	0.35	13.8198	13.4032	14.6564	14.9714
2	S4	2	10	0.2	12.9799	3.19162	12.4786	9.94856
2	S4	2	11	0.05	18.7241	18.2635	16.421	23.5607
2	S4	2	12	0.05	18.7648	14.7004	12.167	9.76905
2	S4	2	13	0.35	24.6309	12.6818	6.49388	12.0993
2	S4	2	14	0.35	17.1797	2.44649	5.30845	18.9273
2	S4	2	15	0.35	16.4616	18.2466	9.88082	7.54383
2	S4	2	16	0.35	24.8172	15.5133	13.1323	26.2567
2	S4	2	17	0.05	30.7952	20.8376	14.8427	24.6987
2	S4	2	18	0.2	31.9298	1.56589	10.7174	13.9011
2	S4	2	19	0.35	26.3244	1.53202	18.8189	12.6141
2	S4	2	20	0.35	34.4361	21.1356	18.8596	14.7919
2	S4	2	21	0.2	22.6496	18.9409	15.4862	13.3321
2	S4	2	22	0.05	19.8723	11.896	7.73011	13.2779
2	S4	2	23	0.05	5.02056	1.70137	8.37363	12.7089
2	S4	2	24	0.05	36.431	13.3355	14.8257	7.88253
2	S4	2	25	0.2	41.3082	6.22293	12.7936	12.6005
2	S4	2	26	0.05	24.9832	11.029	9.38971	11.3135
2	S4	2	27	0.2	20.973	17.4371	23.6148	16.272
2	S4	2	28	0.2	19.8757	4.16028	8.34654	13.1831
2	S4	2	29	0.2	29.1152	1.5546	5.8402	7.19498
2	S4	2	30	0.2	20.0382	7.0866	14.7411	17.4845
2	S4	3	1	0.05	26.3413	18.9409	18.8596	14.0501
2	S4	3	2	0.05	18.9951	3.05	1.26106	8.8478
2	S4	3	3	0.2	18.1449	1.46428	12.0586	10.2195
2	S4	3	4	0.2	13.3457	1.46428	3.05	7.66915
2	S4	3	5	0.2	23.669	7.58786	11.0967	12.0857
2	S4	3	6	0.35	12.7089	8.06881	8.98328	9.71486
2	S4	3	7	0.35	13.2644	7.12046	7.72334	10.88
2	S4	3	8	0.05	21.0238	10.758	17.8909	16.3803
2	S4	3	9	0.35	23.5878	34.1279	22.277	10.8122
2	S4	3	10	0.05	19.9231	12.5463	14.6462	12.5192
2	S4	3	11	0.2	14.8088	1.63363	1.56589	13.2915
2	S4	3	12	0.2	16.4074	17.8706	5.66408	11.5167
2	S4	3	13	0.2	23.3947	15.5539	10.4058	19.835
2	S4	3	14	0.35	22.1788	18.7546	3.4287	5.66408
2	S4	3	15	0.2	24.7664	11.9638	8.4583	11.9909
2	S4	3	16	0.35	21.1763	1.49815	3.05	14.1585
2	S4	3	17	0.2	33.0441	12.6276	14.9578	15.012
2	S4	3	18	0.05	18.6869	18.8054	14.7241	22.3007
2	S4	3	19	0.35	23.5979	1.15946	1.46428	6.42276
2	S4	3	20	0.05	16.4853	10.7987	16.3837	15.6081
2	S4	3	21	0.05	13.2847	13.3998	17.1932	11.8114
2	S4	3	22	0.35	16.6378	25.3422	1.48121	4.81057
2	S4	3	23	0.05	20.973	13.2779	15.4862	13.3186
2	S4	3	24	0.35	18.9002	10.4905	17.3829	11.3948
2	S4	3	25	0.35	22.2872	2.27714	6.95112	8.73942
2	S4	3	26	0.05	19.7707	17.261	12.5328	13.4371
2	S4	3	27	0.05	18.8054	1.46428	7.62851	10.7784
2	S4	3	28	0.2	24.7935	16.5294	15.5268	23.5336
2	S4	3	29	0.2	36.3904	3.73353	6.99176	8.90199
2	S4	3	30	0.35	29.3726	1.54895	4.71574	7.77753
3	S5	1	1	0.2	6.70726	7.00192	3.29323	2.38553
3	S5	1	2	0.05	4.15689	2.53455	3.81256	1.53202
3	S5	1	3	0.05	2.1078	1.95539	2.30424	3.78433
3	S5	1	4	0.05	2.88679	1.87071	3.33387	4.12303
3	S5	1	5	0.2	7.54722	1.98925	3.51902	3.97061
3	S5	1	6	0.2	8.25509	4.22463	4.81735	6.775
3	S5	1	7	0.35	12.3872	5.88085	7.71318	5.37619
3	S5	1	8	0.05	7.93333	5.56925	8.78006	4.58026
3	S5	1	9	0.05	5.96891	5.56925	4.98669	8.19751
3	S5	1	10	0.2	8.4075	5.64715	5.08153	5.18991
3	S5	1	11	0.35	6.64629	3.59128	5.2441	5.88423
3	S5	1	12	0.35	17.979	4.16028	6.09761	5.51167
3	S5	1	13	0.35	13.6403	5.21701	4.44478	6.42276
3	S5	1	14	0.35	10.2534	5.34797	10.7174	3.98755
3	S5	1	15	0.2	23.6419	13.007	7.41174	7.83172
3	S5	1	16	0.05	24.4785	7.53367	6.03664	9.72841
3	S5	1	17	0.05	6.85628	11.6928	6.05697	5.79956
3	S5	1	18	0.35	20.4989	9.7555	4.72929	6.40921
3	S5	1	19	0.35	2.75132	3.3779	4.56671	4.40414
3	S5	1	20	0.35	13.9689	3.27968	4.19076	8.08913
3	S5	1	21	0.05	10.7716	4.07222	5.69795	6.39566
3	S5	1	22	0.05	13.007	6.07051	6.31437	8.48201
3	S5	1	23	0.35	15.1983	4.24157	4.91896	6.95112
3	S5	1	24	0.05	13.8605	3.1442	2.95453	3.7674
3	S5	1	25	0.2	4.17383	4.98669	3.52354	5.16282
3	S5	1	26	0.2	13.0307	6.76484	5.85036	5.0883
3	S5	1	27	0.2	12.0315	7.01886	6.69371	9.67422
3	S5	1	28	0.2	14.6903	4.28221	5.96891	7.20514
3	S5	1	29	0.35	10.2432	6.1789	5.17298	6.54469
3	S5	1	30	0.2	8.38718	3.18484	5.23055	4.52607
3	S5	2	1	0.35	6.89693	2.41262	4.32285	4.30931
3	S5	2	2	0.35	6.47695	5.64715	7.39142	5.16282
3	S5	2	3	0.05	9.72841	8.80716	6.36856	6.08745
3	S5	2	4	0.2	10.1348	5.20685	8.23815	9.1865
3	S5	2	5	0.2	8.83425	11.7877	9.59293	12.5057
3	S5	2	6	0.2	7.5269	2.81905	2.31101	3.00534
3	S5	2	7	0.2	10.8664	3.22549	3.98755	4.54639
3	S5	2	8	0.35	6.34147	3.03582	7.00192	9.77921
3	S5	2	9	0.05	15.3101	4.27544	4.37705	10.311
3	S5	2	10	0.35	6.72081	2.38553	5.14927	5.32539
3	S5	2	11	0.2	8.74619	2.32795	2.78519	3.31016
3	S5	2	12	0.2	6.61242	2.08748	2.29972	4.80041
3	S5	2	13	0.2	11.4557	10.2839	8.26525	7.78092
3	S5	2	14	0.05	20.8206	5.57941	7.72334	4.9596
3	S5	2	15	0.35	8.66152	8.60394	6.3584	6.10438
3	S5	2	16	0.05	5.93504	3.54725	8.33976	6.35502
3	S5	2	17	0.35	6.46001	3.56418	5.37958	5.70473
3	S5	2	18	0.35	18.1416	3.31016	4.9596	4.2585
3	S5	2	19	0.05	9.30843	4.2077	4.13319	7.92656
3	S5	2	20	0.05	12.2212	4.39398	6.01971	8.38718
3	S5	2	21	0.05	10.7309	9.44052	6.08745	7.39819
3	S5	2	22	0.05	9.13569	7.99429	9.25424	10.3381
3	S5	2	23	0.35	6.07051	6.07051	6.58533	8.23815
3	S5	2	24	0.05	9.25424	7.33045	3.73353	8.8478
3	S5	2	25	0.2	6.59888	4.39398	5.02734	3.91642
3	S5	2	26	0.05	4.2585	5.16282	5.8402	4.76654
3	S5	2	27	0.35	10.2026	3.68611	4.91896	5.73182
3	S5	2	28	0.2	6.27373	5.81311	4.41769	4.648
3	S5	2	29	0.2	6.7479	3.14081	5.5286	7.05273
3	S5	2	30	0.35	8.90199	5.10524	2.95453	5.65053
3	S5	3	1	0.35	6.07051	4.56671	5.65053	4.44478
3	S5	3	2	0.2	7.06966	3.66579	5.60989	6.2568
3	S5	3	3	0.05	7.28981	8.2788	3.78094	3.18484
3	S5	3	4	0.35	7.15433	4.59381	8.80716	7.15433
3	S5	3	5	0.2	6.40921	4.60736	5.59634	10.2839
3	S5	3	6	0.05	8.14332	10.1687	11.913	7.81817
3	S5	3	7	0.2	18.2635	7.85882	6.47695	6.54469
3	S5	3	8	0.2	9.6776	13.8605	9.17295	10.1179
3	S5	3	9	0.2	23.2626	6.18906	4.37705	4.97315
3	S5	3	10	0.05	12.5463	6.10438	9.84695	9.37278
3	S5	3	11	0.2	7.88591	4.49559	6.22293	4.98669
3	S5	3	12	0.2	11.7944	6.98499	8.04849	7.39142
3	S5	3	13	0.05	12.8308	5.83343	10.1687	11.1374
3	S5	3	14	0.05	21.3388	9.87743	7.43884	6.53114
3	S5	3	15	0.35	30.4565	7.81817	12.0654	11.327
3	S5	3	16	0.35	11.0561	10.8935	11.4049	8.05187
3	S5	3	17	0.2	26.0534	5.82665	4.55317	4.9325
3	S5	3	18	0.05	29.2236	4.81057	8.38718	8.17042
3	S5	3	19	0.35	12.3296	6.02987	4.39398	7.26272
3	S5	3	20	0.05	11.9231	4.648	6.39227	6.73435
3	S5	3	21	0.05	12.7496	11.178	12.4888	10.6937
3	S5	3	22	0.35	7.33045	7.03579	6.51082	3.17468
3	S5	3	23	0.35	16.062	5.02734	2.79647	4.2077
3	S5	3	24	0.35	10.7445	3.18484	4.41769	5.12217
3	S5	3	25	0.05	6.97821	2.52552	5.64715	3.97061
3	S5	3	26	0.35	19.6725	5.79956	9.10521	6.89693
3	S5	3	27	0.35	23.5607	7.11369	5.24071	5.35926
3	S5	3	28	0.2	8.98328	3.59805	4.49559	7.1374
3	S5	3	29	0.05	16.3329	4.78348	6.34147	11.4083
3	S5	3	30	0.2	29.1423	9.11876	7.46593	11.9807
4	S8	1	1	0.2	26.3379	23.4523	17.3287	22.3414
4	S8	1	2	0.2	9.01038	23.4116	18.9138	15.6555
4	S8	1	3	0.35	18.8189	12.5328	14.7004	21.0001
4	S8	1	4	0.2	18.2093	18.1449	13.8876	10.7106
4	S8	1	5	0.2	12.6547	17.3829	21.244	15.6217
4	S8	1	6	0.05	11.8554	14.863	10.8258	8.2788
4	S8	1	7	0.2	8.86135	9.30843	11.9367	8.83425
4	S8	1	8	0.35	6.78854	7.95026	15.6217	7.06966
4	S8	1	9	0.35	13.2237	11.8791	7.80463	90.2426
4	S8	1	10	0.2	129.125	9.88082	137.24	19.9976
4	S8	1	11	0.05	28.0172	23.7334	51.0219	22.2736
4	S8	1	12	0.35	54.0634	6.26018	18.7918	14.7241
4	S8	1	13	0.05	17.5184	11.9367	13.4202	15.6217
4	S8	1	14	0.05	18.968	10.311	11.4083	15.6047
4	S8	1	15	0.2	11.5438	8.90199	25.1051	19.9908
4	S8	1	16	0.35	8.49217	11.9909	16.5158	18.7918
4	S8	1	17	0.35	13.6979	12.8037	17.3151	13.2508
4	S8	1	18	0.05	10.8122	16.3262	9.99936	12.0823
4	S8	1	19	0.2	11.4896	33.7486	20.0653	18.7885
4	S8	1	20	0.2	12.6547	8.69878	18.0433	8.31944
4	S8	1	21	0.05	8.54298	7.66237	14.714	17.2745
4	S8	1	22	0.05	7.91301	18.3448	12.2754	12.5734
4	S8	1	23	0.35	7.46593	7.85882	7.27626	9.84695
4	S8	1	24	0.35	7.72334	14.8088	8.86474	8.49217
4	S8	1	25	0.2	5.97568	11.3372	8.06881	6.65307
4	S8	1	26	0.05	6.49049	5.90117	7.73011	6.2568
4	S8	1	27	0.05	7.80463	18.3041	8.08913	5.22378
4	S8	1	28	0.35	8.42782	7.10014	4.75638	3.19839
4	S8	1	29	0.35	4.52607	9.42358	14.9612	4.20092
4	S8	1	30	0.05	6.29067	8.08913	4.12303	3.91981
4	S8	2	1	0.05	10.9613	12.6412	10.9816	8.52266
4	S8	2	2	0.05	5.70473	7.88591	8.39057	5.8673
4	S8	2	3	0.05	8.08913	6.30083	3.59805	6.86644
4	S8	2	4	0.2	7.27288	6.61242	4.72929	6.21954
4	S8	2	5	0.35	8.18396	5.12217	5.46087	6.49049
4	S8	2	6	0.05	4.39398	6.23309	4.3364	5.31184
4	S8	2	7	0.05	3.90287	5.43377	5.46087	7.5777
4	S8	2	8	0.2	6.52775	3.97061	6.89693	3.67256
4	S8	2	9	0.2	4.19076	9.89775	4.68187	3.33387
4	S8	2	10	0.2	7.33045	4.98669	8.34654	4.21447
4	S8	2	11	0.05	5.85036	3.3271	5.69795	5.04089
4	S8	2	12	0.2	3.99771	3.79449	5.427	5.27458
4	S8	2	13	0.2	4.76993	4.28221	5.04089	4.68864
4	S8	2	14	0.35	5.41006	5.96213	4.39398	5.71489
4	S8	2	15	0.05	6.12471	5.44732	3.03921	3.05
4	S8	2	16	0.35	4.69316	1.5546	1.58847	3.86223
4	S8	2	17	0.35	4.97315	8.15348	3.66579	2.95453
4	S8	2	18	0.2	3.06291	8.11961	4.58026	6.89693
4	S8	2	19	0.05	3.49644	6.37534	8.91554	7.58786
4	S8	2	20	0.2	7.87236	4.24157	6.86644	4.15689
4	S8	2	21	0.35	11.9909	7.77753	7.41174	5.08153
4	S8	2	22	0.05	6.39566	2.4973	2.88679	2.9376
4	S8	2	23	0.35	8.5362	1.43041	4.32285	2.29408
4	S8	2	24	0.2	2.67003	5.18991	4.85122	4.13319
4	S8	2	25	0.35	2.90937	7.49303	4.2077	5.51506
4	S8	2	26	0.2	3.56418	3.15775	1.39654	5.85036
4	S8	2	27	0.35	4.87831	10.4193	4.81057	5.15604
4	S8	2	28	0.35	2.76486	2.14167	2.80212	2.75132
4	S8	2	29	0.05	4.39398	2.37875	2.53116	3.87578
4	S8	2	30	0.35	4.08916	1.53202	2.18231	2.14167
4	S8	3	1	0.35	5.90117	5.85375	6.40921	6.58533
4	S8	3	2	0.35	3.10694	5.63021	5.90794	3.64885
4	S8	3	3	0.2	1.82555	7.35755	4.20092	3.83514
4	S8	3	4	0.05	4.53962	4.71574	7.46593	3.10694
4	S8	3	5	0.05	2.17554	6.57855	2.94098	3.66579
4	S8	3	6	0.05	2.71067	5.28474	3.15775	2.42617
4	S8	3	7	0.35	6.85628	4.18738	4.34318	4.14673
4	S8	3	8	0.35	5.69118	4.24157	4.52946	4.20092
4	S8	3	9	0.35	5.56247	5.07137	2.88679	2.22295
4	S8	3	10	0.35	2.96808	3.64547	3.64885	3.19839
4	S8	3	11	0.2	7.42529	7.73011	2.26021	4.89186
4	S8	3	12	0.2	4.15689	7.58786	5.29829	3.15775
4	S8	3	13	0.05	8.96635	5.18991	3.22549	3.90287
4	S8	3	14	0.05	3.60482	4.97315	2.5481	5.34232
4	S8	3	15	0.2	3.90287	8.79361	7.0866	2.18683
4	S8	3	16	0.2	5.93504	4.17383	6.57178	3.41516
4	S8	3	17	0.35	6.42276	6.76145	3.33387	2.22634
4	S8	3	18	0.2	3.93674	4.37705	3.46935	1.53202
4	S8	3	19	0.05	2.81905	5.88423	6.08745	3.67256
4	S8	3	20	0.05	1.73523	4.63107	3.61837	3.64885
4	S8	3	21	0.05	6.19244	4.87831	4.97315	3.05
4	S8	3	22	0.2	3.05	4.22463	2.63842	2.39907
4	S8	3	23	0.2	2.90034	6.42276	2.76486	1.6675
4	S8	3	24	0.35	5.5286	4.72929	3.90287	2.17554
4	S8	3	25	0.2	4.03835	5.41006	2.65648	1.6675
4	S8	3	26	0.05	3.05	3.19839	2.27714	3.1713
4	S8	3	27	0.05	5.4778	3.02227	4.19076	3.67256
4	S8	3	28	0.35	1.89329	5.5286	3.36096	3.12388
4	S8	3	29	0.35	5.21701	4.02142	1.90458	1.39654
4	S8	3	30	0.2	2.73438	3.00534	2.92066	2.43972
5	S9	1	1	0.05	3.02227	1.56589	2.34488	2.20941
5	S9	1	2	0.35	2.41262	1.46428	3.05	1.63363
5	S9	1	3	0.05	1.53202	1.59976	1.53202	3.05
5	S9	1	4	0.05	2.41262	1.46428	1.56589	3.05
5	S9	1	5	0.2	1.53202	1.59976	3.05	1.59976
5	S9	1	6	0.2	43.9771	3.05	1.46428	3.05
5	S9	1	7	0.2	21.1627	1.46428	3.05	1.46428
5	S9	1	8	0.05	1.4417	4.83767	9.6268	2.91389
5	S9	1	9	0.35	4.15689	1.53202	1.73523	1.59976
5	S9	1	10	0.05	17.5048	13.9959	9.63357	22.084
5	S9	1	11	0.35	95.3637	1.50944	3.05	3.05
5	S9	1	12	0.05	29.4268	22.6936	33.9382	23.6148
5	S9	1	13	0.2	41.2405	3.05	1.5546	1.63363
5	S9	1	14	0.05	36.2549	25.7656	30.7816	17.0577
5	S9	1	15	0.35	29.796	1.49815	1.56589	1.59976
5	S9	1	16	0.2	26.5141	6.49388	5.57941	21.9891
5	S9	1	17	0.2	34.4666	4.24157	19.6725	18.7241
5	S9	1	18	0.35	41.1456	1.46428	1.39654	1.43041
5	S9	1	19	0.2	38.9407	28.912	34.4395	12.2517
5	S9	1	20	0.05	14.1856	5.93504	6.47695	18.7546
5	S9	1	21	0.35	43.3607	1.56589	1.53202	1.58621
5	S9	1	22	0.2	13.6031	11.7064	18.3854	13.6843
5	S9	1	23	0.05	22.1246	27.3743	15.5675	13.8605
5	S9	1	24	0.35	43.3404	3.05	1.59976	1.49815
5	S9	1	25	0.35	18.4261	1.5546	1.6675	1.53202
5	S9	1	26	0.35	33.2507	1.12559	1.53202	1.46428
5	S9	1	27	0.2	8.04849	1.53202	3.05	1.59976
5	S9	1	28	0.2	17.261	12.8444	11.896	19.9705
5	S9	1	29	0.05	17.7893	1.46428	1.59976	1.59976
5	S9	1	30	0.35	8.82071	3.05	1.46428	1.48121
5	S9	2	1	0.35	40.8713	32.3667	1.43041	3.05
5	S9	2	2	0.35	1.53202	8.25509	12.7766	21.2948
5	S9	2	3	0.05	31.0255	22.1381	17.095	18.9138
5	S9	2	4	0.05	30.741	4.71574	1.49815	5.39313
5	S9	2	5	0.2	18.7377	14.4701	16.3126	8.76313
5	S9	2	6	0.2	16.3939	1.56589	1.53202	1.59976
5	S9	2	7	0.05	16.6242	16.4074	13.3016	24.9696
5	S9	2	8	0.2	23.4252	21.9383	1.26106	14.6564
5	S9	2	9	0.35	38.707	2.27714	1.6675	1.53202
5	S9	2	10	0.05	11.8825	22.5175	1.53202	19.7266
5	S9	2	11	0.2	14.6395	0.956239	3.05	1.56589
5	S9	2	12	0.2	15.9773	1.50944	1.56589	2.69712
5	S9	2	13	0.05	19.8486	4.74283	8.08913	20.8105
5	S9	2	14	0.2	23.3303	0.990108	1.49815	1.39654
5	S9	2	15	0.05	1.53202	1.49815	1.57718	1.53202
5	S9	2	16	0.2	7.80463	1.49815	1.57718	1.53202
5	S9	2	17	0.05	30.829	19.9231	4.37705	4.03835
5	S9	2	18	0.05	3.69966	5.25765	1.59976	3.06743
5	S9	2	19	0.35	29.2643	1.59976	1.59976	1.56589
5	S9	2	20	0.05	1.53202	13.7792	13.874	3.05
5	S9	2	21	0.2	19.1983	1.26106	1.53202	1.53202
5	S9	2	22	0.35	21.6911	3.05	3.05	1.59976
5	S9	2	23	0.35	15.7436	12.9663	19.1034	14.565
5	S9	2	24	0.2	11.913	8.69539	10.8393	4.71574
5	S9	2	25	0.2	9.85034	9.94856	19.8079	30.5648
5	S9	2	26	0.35	20.9866	14.5243	16.3939	16.6208
5	S9	2	27	0.35	18.846	9.03747	1.56589	1.46428
5	S9	2	28	0.35	14.758	1.59976	1.57718	1.53202
5	S9	2	29	0.35	1.59976	2.9884	3.37451	5.37619
5	S9	2	30	0.05	16.841	13.1153	13.9959	8.26525
5	S9	3	1	0.05	23.791	3.05	1.53202	3.05
5	S9	3	2	0.05	16.2855	3.05	1.53202	1.49815
5	S9	3	3	0.05	19.7029	11.0832	9.37278	10.88
5	S9	3	4	0.05	12.6818	5.17298	5.98584	9.45745
5	S9	3	5	0.2	6.89693	1.59976	1.6675	1.56589
5	S9	3	6	0.2	18.399	11.4388	5.13911	1.63363
5	S9	3	7	0.35	3.05	1.59976	1.46428	1.3288
5	S9	3	8	0.05	19.686	8.40073	19.1034	18.2974
5	S9	3	9	0.05	11.9807	13.9689	19.8384	13.2644
5	S9	3	10	0.05	13.4269	10.4058	18.7106	12.438
5	S9	3	11	0.35	18.9002	1.49815	3.05	3.05
5	S9	3	12	0.2	21.2846	15.8249	2.27714	1.53202
5	S9	3	13	0.35	21.962	3.05	1.53202	1.5546
5	S9	3	14	0.2	26.3921	16.2178	22.5649	12.6954
5	S9	3	15	0.35	34.3718	1.56589	1.53202	1.43041
5	S9	3	16	0.35	12.167	22.0433	15.6555	9.40326
5	S9	3	17	0.35	17.8029	6.57178	6.50404	6.63952
5	S9	3	18	0.35	22.2465	10.2974	3.05	1.39654
5	S9	3	19	0.05	7.17127	3.92545	2.34488	2.20941
5	S9	3	20	0.2	2.41262	1.46428	3.05	1.59976
5	S9	3	21	0.2	15.0798	2.79647	2.00619	2.27714
5	S9	3	22	0.35	3.45128	1.53202	3.05	1.59976
5	S9	3	23	0.2	4.94605	2.80212	1.6675	3.05
5	S9	3	24	0.05	2.95453	1.80297	2.48036	2.20941
5	S9	3	25	0.35	2.7739	3.29323	2.34488	3.05
5	S9	3	26	0.2	2.44649	3.05	1.46428	1.46428
5	S9	3	27	0.05	1.6675	2.5481	1.59976	1.59976
5	S9	3	28	0.2	4.05529	2.51423	1.6675	2.48036
5	S9	3	29	0.2	2.37875	1.53202	1.5546	3.05
5	S9	3	30	0.35	4.58026	1.39654	3.05	1.39654
6	S10	1	1	0.05	11.7877	4.11964	4.54639	6.7479
6	S10	1	2	0.05	18.8223	16.3668	7.67931	13.9621
6	S10	1	3	0.05	32.4073	9.67422	7.05273	15.6081
6	S10	1	4	0.35	19.2288	3.05	6.775	3.10356
6	S10	1	5	0.05	17.603	17.8435	3.78433	11.7436
6	S10	1	6	0.2	3.67256	3.46257	5.10862	8.28896
6	S10	1	7	0.35	6.84951	2.81905	7.70979	7.18143
6	S10	1	8	0.05	18.2466	6.13825	7.38465	18.2228
6	S10	1	9	0.05	18.9409	12.7631	4.83767	3.23903
6	S10	1	10	0.05	9.25424	16.4616	5.35248	18.0467
6	S10	1	11	0.2	8.63104	1.53202	4.63445	12.3702
6	S10	1	12	0.2	23.6318	3.7674	10.863	9.21359
6	S10	1	13	0.2	15.2999	3.97061	4.648	6.12132
6	S10	1	14	0.05	12.5734	16.1975	16.3397	14.6598
6	S10	1	15	0.05	14.8359	8.36008	2.5481	8.8478
6	S10	1	16	0.35	11.9638	2.57068	6.23986	4.97315
6	S10	1	17	0.2	22.1788	7.00531	10.9206	7.75043
6	S10	1	18	0.35	14.3075	4.90202	5.92149	3.61498
6	S10	1	19	0.2	25.9688	4.24157	3.68611	6.15519
6	S10	1	20	0.35	38.8696	4.49898	8.26525	9.34907
6	S10	1	21	0.2	12.5565	4.45833	4.98669	1.48686
6	S10	1	22	0.2	5.04089	7.69624	14.7546	5.66408
6	S10	1	23	0.35	26.0365	4.03835	13.1966	3.4558
6	S10	1	24	0.35	19.7537	2.73438	10.2534	10.1484
6	S10	1	25	0.05	54.0803	16.1467	23.4929	6.91725
6	S10	1	26	0.35	7.84527	12.8444	10.863	12.4786
6	S10	1	27	0.35	15.808	18.1111	5.24071	20.9188
6	S10	1	28	0.2	25.9722	30.5919	3.4287	4.25512
6	S10	1	29	0.2	18.8731	6.73435	2.50746	5.63021
6	S10	1	30	0.35	22.0433	2.66664	7.81479	3.69966
6	S10	2	1	0.2	26.1754	18.6361	40.7121	10.7174
6	S10	2	2	0.35	25.1593	6.64629	4.34318	13.2508
6	S10	2	3	0.2	24.7156	8.54975	5.88423	11.9807
6	S10	2	4	0.05	30.7443	16.3126	10.6497	12.4651
6	S10	2	5	0.35	26.1042	2.61584	5.14927	15.2559
6	S10	2	6	0.35	16.2144	23.1	16.316	9.49809
6	S10	2	7	0.05	8.27202	12.5328	15.4862	27.7469
6	S10	2	8	0.35	14.7817	24.7325	20.8376	8.64459
6	S10	2	9	0.2	20.4481	25.8638	16.9494	14.7546
6	S10	2	10	0.2	8.5362	22.084	17.1289	14.0501
6	S10	2	11	0.2	20.8884	12.0857	10.1755	13.7758
6	S10	2	12	0.2	25.8502	24.4785	19.686	7.91301
6	S10	2	13	0.05	11.2356	5.35926	3.03921	6.66662
6	S10	2	14	0.2	10.0163	3.75046	9.91807	3.59128
6	S10	2	15	0.35	21.2609	2.39569	2.31779	2.53455
6	S10	2	16	0.2	20.7698	3.88933	2.27714	4.0248
6	S10	2	17	0.05	40.5495	3.78094	6.07051	13.1695
6	S10	2	18	0.05	7.49303	4.58026	3.7674	5.81649
6	S10	2	19	0.35	19.8757	6.84274	3.20855	2.46343
6	S10	2	20	0.05	19.0255	2.50294	29.0881	10.189
6	S10	2	21	0.35	10.7614	16.2991	2.88679	5.68102
6	S10	2	22	0.05	7.87236	5.39313	11.7877	23.2762
6	S10	2	23	0.05	21.095	5.42022	17.1797	5.36603
6	S10	2	24	0.35	24.8341	2.20941	18.5175	2.09086
6	S10	2	25	0.35	19.8215	11.8283	5.70473	10.7851
6	S10	2	26	0.05	27.3405	6.4634	4.18738	8.30589
6	S10	2	27	0.2	18.4803	10.7276	16.15	4.0248
6	S10	2	28	0.2	22.0399	8.26525	13.1695	12.0044
6	S10	2	29	0.35	13.454	4.90202	4.44478	3.19162
6	S10	2	30	0.05	13.1695	5.30845	18.5514	23.2491
6	S10	3	1	0.05	18.8325	11.327	10.5006	10.609
6	S10	3	2	0.2	13.5082	8.86474	6.10438	5.69118
6	S10	3	3	0.05	17.2643	13.9418	4.11964	4.66155
6	S10	3	4	0.05	8.94264	8.018	12.5463	2.76825
6	S10	3	5	0.05	8.39057	11.9096	9.70131	6.07051
6	S10	3	6	0.05	6.4363	4.0519	3.34742	20.7529
6	S10	3	7	0.35	7.56077	8.60394	5.59634	10.8664
6	S10	3	8	0.2	30.8764	18.1619	11.0493	16.2483
6	S10	3	9	0.2	21.8536	7.35755	8.02139	5.25765
6	S10	3	10	0.35	23.2897	3.69966	4.29237	7.35755
6	S10	3	11	0.2	18.1449	21.0137	9.02392	18.0061
6	S10	3	12	0.2	14.7072	4.05529	5.73182	6.15519
6	S10	3	13	0.05	18.3719	13.8097	8.69878	5.21701
6	S10	3	14	0.05	7.18143	11.8148	7.60141	18.0603
6	S10	3	15	0.35	30.6935	4.90202	3.59805	9.62002
6	S10	3	16	0.2	24.4277	3.39483	10.3042	6.3584
6	S10	3	17	0.35	17.261	3.37451	6.53114	4.52607
6	S10	3	18	0.2	18.7038	2.81905	3.98416	5.90794
6	S10	3	19	0.2	9.10521	4.2077	5.41006	4.98669
6	S10	3	20	0.35	9.27117	7.00192	7.45238	16.1975
6	S10	3	21	0.35	9.91469	18.5344	3.22549	2.9884
6	S10	3	22	0.05	32.2312	3.95707	8.23815	6.68016
6	S10	3	23	0.05	10.1348	5.74876	8.26525	6.10438
6	S10	3	24	0.05	12.6005	3.23903	4.53962	4.03835
6	S10	3	25	0.35	9.1865	13.7927	11.896	2.64293
6	S10	3	26	0.2	24.6716	12.6276	4.61413	4.06545
6	S10	3	27	0.35	21.8536	6.1518	4.34318	5.05443
6	S10	3	28	0.35	22.2465	5.00363	5.67763	3.00872
6	S10	3	29	0.35	9.99936	4.49559	6.91725	6.95112
6	S10	3	30	0.2	29.1186	23.3032	12.5734	9.82324
7	S11	1	1	0.35	14.6733	1.53202	1.53202	3.05
7	S11	1	2	0.05	8.08913	3.05	1.81991	6.4363
7	S11	1	3	0.05	43.4623	3.05	2.60229	3.4287
7	S11	1	4	0.05	21.0679	3.30677	5.37958	5.61328
7	S11	1	5	0.2	18.0196	2.27714	2.22634	4.96976
7	S11	1	6	0.35	2.61584	1.59976	1.53202	3.05
7	S11	1	7	0.05	20.0518	2.62939	5.14927	4.93589
7	S11	1	8	0.2	17.3558	1.3288	3.05	2.41262
7	S11	1	9	0.05	5.85375	3.99771	3.69966	13.2
7	S11	1	10	0.05	30.7139	2.56165	9.68776	13.1289
7	S11	1	11	0.2	23.1271	3.05	2.07393	3.45128
7	S11	1	12	0.2	20.9053	3.05	2.53116	3.68272
7	S11	1	13	0.2	13.0205	1.39654	2.77841	3.86901
7	S11	1	14	0.05	20.8782	2.79196	5.27458	8.30589
7	S11	1	15	0.05	27.6656	3.88594	3.48289	5.70472
7	S11	1	16	0.35	22.8291	1.56589	1.53202	2.51423
7	S11	1	17	0.05	33.9382	12.5226	14.9985	10.1077
7	S11	1	18	0.2	23.3608	2.61584	3.4287	6.12471
7	S11	1	19	0.2	25.8231	2.27714	3.63192	9.98581
7	S11	1	20	0.2	24.9188	2.27714	2.91389	9.7826
7	S11	1	21	0.35	48.3225	2.88679	3.09001	3.69966
7	S11	1	22	0.2	15.6759	1.53202	3.12388	5.69795
7	S11	1	23	0.2	41.3218	2.00619	3.49644	17.6809
7	S11	1	24	0.35	44.0584	2.25457	3.56418	9.2881
7	S11	1	25	0.35	31.1609	6.31437	17.4168	3.11711
7	S11	1	26	0.35	14.5243	4.17383	8.44137	12.2889
7	S11	1	27	0.35	24.6174	3.05	5.60989	4.41769
7	S11	1	28	0.05	14.6462	5.23055	9.85034	8.47524
7	S11	1	29	0.35	25.9586	2.5481	4.49898	4.13996
7	S11	1	30	0.35	47.1066	15.5539	21.4133	3.13065
7	S11	2	1	0.05	4.80041	8.78006	6.20599	10.2839
7	S11	2	2	0.05	23.791	8.15348	5.95197	16.1094
7	S11	2	3	0.35	32.3362	9.10182	9.1865	12.3296
7	S11	2	4	0.2	28.4243	9.01715	7.85882	10.5955
7	S11	2	5	0.2	50.5071	3.99771	4.85122	7.30336
7	S11	2	6	0.05	6.98499	13.4405	7.12724	8.06203
7	S11	2	7	0.35	10.6767	4.76654	5.18991	6.54469
7	S11	2	8	0.2	11.388	5.47441	5.10524	7.31691
7	S11	2	9	0.2	25.2914	2.20941	2.83599	4.66155
7	S11	2	10	0.35	21.1492	6.31437	4.88509	5.46087
7	S11	2	11	0.05	11.7436	5.97568	8.49556	9.50826
7	S11	2	12	0.35	19.6013	2.57068	6.17212	8.54975
7	S11	2	13	0.2	23.5607	2.61584	5.93504	10.3245
7	S11	2	14	0.05	6.13825	6.86983	6.83258	14.8596
7	S11	2	15	0.2	27.6792	1.53202	1.49815	1.53202
7	S11	2	16	0.35	10.6767	1.46428	2.41262	6.23986
7	S11	2	17	0.05	19.6589	3.82159	10.0536	11.8283
7	S11	2	18	0.35	36.6207	2.27714	4.01126	6.02987
7	S11	2	19	0.05	7.69624	10.0806	15.4185	9.63357
7	S11	2	20	0.2	19.6725	8.86474	11.2728	9.66067
7	S11	2	21	0.05	23.5742	14.3346	11.0425	10.8122
7	S11	2	22	0.35	38.5309	3.51902	6.28728	10.9883
7	S11	2	23	0.35	12.8715	2.64971	4.40414	4.13319
7	S11	2	24	0.05	20.0078	5.2441	7.99429	12.4515
7	S11	2	25	0.35	17.5861	7.9672	12.2889	8.23815
7	S11	2	26	0.2	7.38465	2.36746	3.82159	5.89439
7	S11	2	27	0.05	32.5428	5.57941	6.79871	8.61749
7	S11	2	28	0.2	18.5209	1.53202	2.36182	2.68358
7	S11	2	29	0.2	6.32792	1.53202	2.00619	1.46428
7	S11	2	30	0.35	8.76313	1.93845	3.90287	2.61584
7	S11	3	1	0.35	14.0095	3.05	2.661	2.61584
7	S11	3	2	0.05	7.91639	3.10356	3.34742	4.42785
7	S11	3	3	0.35	11.1848	3.05	3.27629	5.33894
7	S11	3	4	0.2	18.1788	2.29408	2.8755	6.59888
7	S11	3	5	0.05	15.4185	5.94858	9.68776	8.25509
7	S11	3	6	0.2	23.0187	10.4193	7.98075	9.66067
7	S11	3	7	0.05	40.8069	11.1374	6.32792	12.4651
7	S11	3	8	0.2	19.7368	14.7072	16.3533	8.23815
7	S11	3	9	0.35	29.1525	3.78433	9.74534	8.2517
7	S11	3	10	0.35	8.82071	3.73353	4.24157	4.82412
7	S11	3	11	0.2	15.5404	1.87071	2.44649	4.41092
7	S11	3	12	0.05	13.0137	10.609	7.70979	10.2026
7	S11	3	13	0.05	15.012	12.9629	10.6767	10.609
7	S11	3	14	0.05	13.0815	13.3728	12.438	12.2178
7	S11	3	15	0.05	12.0993	21.7317	8.61072	9.81308
7	S11	3	16	0.35	9.1594	13.1695	11.3203	9.11876
7	S11	3	17	0.05	12.5396	7.53367	5.4778	6.7479
7	S11	3	18	0.05	15.7165	9.56583	9.38971	11.2999
7	S11	3	19	0.05	34.5885	6.95112	10.189	10.189
7	S11	3	20	0.2	9.98581	8.17042	10.8529	14.0637
7	S11	3	21	0.2	13.8097	15.3677	8.25509	11.6928
7	S11	3	22	0.2	7.75043	8.96635	13.8063	9.37616
7	S11	3	23	0.2	28.2719	9.08489	8.18396	10.189
7	S11	3	24	0.35	19.7673	19.117	19.7368	4.59381
7	S11	3	25	0.35	40.6511	6.78854	2.86421	5.46087
7	S11	3	26	0.35	6.72081	2.27714	4.30931	4.32624
7	S11	3	27	0.2	14.7275	10.1619	6.42276	10.5751
7	S11	3	28	0.35	13.2373	1.88765	2.48036	3.33387
7	S11	3	29	0.35	13.1153	3.56418	3.72675	5.47441
7	S11	3	30	0.2	16.3837	3.88933	9.54212	12.4549
8	S12	1	1	0.2	44.5868	9.01715	17.9248	27.9772
8	S12	1	2	0.05	12.7766	7.1374	7.80463	5.17636
8	S12	1	3	0.35	13.1661	8.49556	14.1314	10.9342
8	S12	1	4	0.2	14.758	15.0256	15.0628	15.7741
8	S12	1	5	0.2	13.1661	16.8545	26.9747	22.8426
8	S12	1	6	0.05	13.9621	9.64373	11.4219	12.5226
8	S12	1	7	0.05	15.432	8.5904	7.56077	8.80716
8	S12	1	8	0.2	15.7063	15.1136	14.3008	16.8816
8	S12	1	9	0.35	11.598	7.45238	12.9934	16.6784
8	S12	1	10	0.35	11.5032	7.46593	12.7225	14.3516
8	S12	1	11	0.35	15.5946	6.44985	16.5429	12.692
8	S12	1	12	0.05	11.9468	8.88167	7.45238	8.14332
8	S12	1	13	0.35	13.2508	11.0696	26.8663	28.3024
8	S12	1	14	0.2	22.4904	11.0832	11.5032	21.9349
8	S12	1	15	0.05	21.2304	7.76398	6.71403	18.1551
8	S12	1	16	0.35	12.1399	8.37363	13.7521	11.3677
8	S12	1	17	0.35	22.531	7.49303	13.2339	15.8113
8	S12	1	18	0.2	12.0823	17.559	14.9985	20.4176
8	S12	1	19	0.35	11.3677	9.471	19.1305	33.5318
8	S12	1	20	0.2	17.2474	11.449	12.1128	20.404
8	S12	1	21	0.35	19.9028	26.5784	41.7417	41.4471
8	S12	1	22	0.05	18.8393	6.69371	7.79108	7.73689
8	S12	1	23	0.2	8.96635	9.87743	17.6538	19.1441
8	S12	1	24	0.2	13.2237	20.5531	12.2754	33.9789
8	S12	1	25	0.05	11.896	10.1619	13.0612	12.692
8	S12	1	26	0.35	15.4456	11.3033	14.1856	17.8401
8	S12	1	27	0.05	16.6784	8.25509	8.94264	9.76905
8	S12	1	28	0.2	11.6759	23.3439	24.5225	25.796
8	S12	1	29	0.05	17.3964	12.4786	3.52354	12.6276
8	S12	1	30	0.05	12.0146	9.88082	8.18735	7.00531
8	S12	2	1	0.05	28.8307	9.10521	11.8622	8.64459
8	S12	2	2	0.05	18.0772	10.8664	7.67931	7.69624
8	S12	2	3	0.35	12.5565	6.1789	6.65307	5.31184
8	S12	2	4	0.35	9.32197	6.71403	6.40921	9.17295
8	S12	2	5	0.05	9.30843	5.5557	6.49388	5.5828
8	S12	2	6	0.2	9.08489	6.30083	6.21954	7.41174
8	S12	2	7	0.2	7.92656	5.8673	6.49388	7.0866
8	S12	2	8	0.35	11.8452	5.81311	8.41427	8.54298
8	S12	2	9	0.2	12.5226	7.01886	8.50911	9.83001
8	S12	2	10	0.2	20.4311	10.8122	9.22037	11.7775
8	S12	2	11	0.35	9.37278	6.54469	6.30083	5.56925
8	S12	2	12	0.05	7.42529	7.46593	6.20599	7.37449
8	S12	2	13	0.05	9.89775	7.10014	7.46593	7.5269
8	S12	2	14	0.35	13.1492	7.74705	7.42529	7.28981
8	S12	2	15	0.35	8.91554	6.3076	6.20599	10.4735
8	S12	2	16	0.2	9.90453	7.49303	25.498	20.2956
8	S12	2	17	0.35	18.3312	17.349	39.1406	43.3099
8	S12	2	18	0.35	14.4871	45.779	23.7165	48.4343
8	S12	2	19	0.35	12.2517	10.9883	19.1034	34.2092
8	S12	2	20	0.2	13.9451	25.1728	29.6436	38.6528
8	S12	2	21	0.2	20.0247	18.2296	31.6927	25.3761
8	S12	2	22	0.2	11.4761	21.4641	26.7579	22.5446
8	S12	2	23	0.05	9.43036	7.60141	6.24663	5.2712
8	S12	2	24	0.05	9.97227	7.12046	6.7479	6.20599
8	S12	2	25	0.05	7.15433	5.60989	4.27544	5.47441
8	S12	2	26	0.2	8.92909	8.5633	9.01038	18.4159
8	S12	2	27	0.35	7.54383	6.76145	6.50404	8.06881
8	S12	2	28	0.2	10.1179	5.59634	7.43884	10.609
8	S12	2	29	0.05	10.3787	6.98499	6.78854	6.53114
8	S12	2	30	0.05	9.76905	7.35755	7.15433	9.33552
8	S12	3	1	0.05	36.4175	10.3211	7.54383	6.70726
8	S12	3	2	0.05	9.25424	5.74537	5.32539	5.70473
8	S12	3	3	0.05	7.50996	6.27373	7.30336	5.85375
8	S12	3	4	0.2	6.68016	2.37875	3.95368	3.4287
8	S12	3	5	0.35	7.70979	4.56671	5.59634	6.73097
8	S12	3	6	0.2	8.38718	6.82919	8.74619	9.25424
8	S12	3	7	0.2	11.2864	10.9748	12.5192	10.7038
8	S12	3	8	0.35	11.9909	4.76654	7.54722	7.98075
8	S12	3	9	0.2	16.3499	6.79871	7.46593	10.4058
8	S12	3	10	0.05	13.9824	9.48455	9.35584	9.33552
8	S12	3	11	0.05	14.0298	7.04595	6.53114	6.40921
8	S12	3	12	0.2	12.1399	4.78348	6.30083	5.89439
8	S12	3	13	0.35	12.0654	6.71403	7.95026	9.97227
8	S12	3	14	0.35	15.5675	12.7766	12.7631	14.8257
8	S12	3	15	0.35	21.1085	10.5921	11.0832	12.9968
8	S12	3	16	0.2	12.736	7.52012	8.08913	8.67846
8	S12	3	17	0.05	17.2813	7.03579	6.49049	8.36008
8	S12	3	18	0.35	11.4049	8.40073	12.9934	14.5379
8	S12	3	19	0.05	12.8715	7.66915	8.33299	7.17127
8	S12	3	20	0.35	13.156	5.62344	8.81393	10.1619
8	S12	3	21	0.2	16.3837	10.0671	10.2026	11.8283
8	S12	3	22	0.2	13.2508	10.0129	13.8266	13.1018
8	S12	3	23	0.05	12.0586	10.9138	9.24069	8.39057
8	S12	3	24	0.35	9.7555	10.9613	11.9807	14.9172
8	S12	3	25	0.05	15.537	10.7445	7.12724	8.98328
8	S12	3	26	0.35	11.3203	6.84274	7.43884	8.19751
8	S12	3	27	0.35	9.32197	12.7496	12.8986	18.2364
8	S12	3	28	0.2	14.9036	13.8063	15.2017	17.0442
8	S12	3	29	0.2	14.7275	12.0044	11.2593	10.1518
8	S12	3	30	0.05	10.0671	7.71318	7.33045	6.78854
9	S13	1	1	0.05	57.4503	12.0315	7.14079	9.98581
9	S13	1	2	0.2	17.1661	6.88338	9.02392	9.38971
9	S13	1	3	0.05	14.0298	9.33552	11.2864	10.7953
9	S13	1	4	0.05	30.8493	6.63952	7.44222	8.17042
9	S13	1	5	0.05	12.5328	12.6276	6.11116	7.54722
9	S13	1	6	0.05	8.78006	6.11116	9.72841	5.12217
9	S13	1	7	0.35	23.8452	3.19839	15.266	7.9672
9	S13	1	8	0.2	40.8069	5.88085	8.52266	11.3677
9	S13	1	9	0.2	22.0975	6.05358	12.5328	9.37616
9	S13	1	10	0.35	18.277	5.10862	7.41174	7.93333
9	S13	1	11	0.2	13.8266	2.51423	1.6675	7.56077
9	S13	1	12	0.2	17.8164	14.4159	7.77753	11.2593
9	S13	1	13	0.05	15.4997	3.05	4.51252	9.36262
9	S13	1	14	0.05	20.0078	17.9587	9.72841	13.2678
9	S13	1	15	0.35	20.8545	10.8461	13.9824	14.0908
9	S13	1	16	0.2	24.9696	12.6412	6.89693	7.33045
9	S13	1	17	0.35	8.3567	3.14081	10.4397	13.3728
9	S13	1	18	0.2	17.2813	5.71827	12.5463	11.4219
9	S13	1	19	0.2	30.8493	12.0485	15.4591	17.288
9	S13	1	20	0.35	20.0382	10.3211	13.2915	11.9367
9	S13	1	21	0.35	18.8731	6.38211	14.7072	5.01379
9	S13	1	22	0.05	18.7377	13.1831	9.42358	13.7758
9	S13	1	23	0.05	17.2068	6.86644	12.5057	4.3635
9	S13	1	24	0.05	10.8122	8.82071	11.4354	6.53114
9	S13	1	25	0.35	8.54975	6.68016	10.7445	8.90199
9	S13	1	26	0.2	20.1331	10.4058	8.30589	5.09508
9	S13	1	27	0.35	13.9282	4.04964	5.43377	11.3711
9	S13	1	28	0.35	14.6191	4.83767	5.25765	5.60989
9	S13	1	29	0.35	19.7131	6.54469	8.80716	5.32539
9	S13	1	30	0.2	16.2449	7.01886	10.0265	4.41769
9	S13	2	1	0.05	9.10521	8.40073	8.03494	10.6767
9	S13	2	2	0.35	19.432	13.874	13.7927	10.7174
9	S13	2	3	0.05	14.758	14.504	14.5717	7.76398
9	S13	2	4	0.05	18.5615	4.52607	1.59976	1.57718
9	S13	2	5	0.05	13.7927	3.05	10.6903	10.1179
9	S13	2	6	0.35	9.43036	5.59634	4.36011	7.28981
9	S13	2	7	0.35	9.20004	8.86474	7.06966	8.42444
9	S13	2	8	0.05	11.3406	4.40414	13.0747	7.64205
9	S13	2	9	0.35	9.88082	8.11961	6.93757	4.86476
9	S13	2	10	0.35	7.32368	6.59888	9.06457	11.8554
9	S13	2	11	0.2	12.018	4.12303	8.86135	11.6793
9	S13	2	12	0.2	16.0417	9.2373	13.3728	9.77921
9	S13	2	13	0.05	15.4523	8.86474	9.49132	10.7309
9	S13	2	14	0.05	12.4786	12.8308	4.63445	5.10862
9	S13	2	15	0.2	4.17383	7.01886	8.11622	7.10014
9	S13	2	16	0.2	7.99429	7.01886	7.05273	11.3677
9	S13	2	17	0.2	9.98243	8.19751	6.79871	13.3728
9	S13	2	18	0.35	8.36008	6.96805	17.1966	6.24663
9	S13	2	19	0.35	14.7682	5.8673	5.96213	6.68016
9	S13	2	20	0.35	8.39057	6.57178	8.06881	1.59976
9	S13	2	21	0.35	10.2974	7.78092	6.1518	6.99176
9	S13	2	22	0.05	13.4269	8.25509	5.32539	3.7674
9	S13	2	23	0.05	10.5277	6.44985	9.15263	11.2187
9	S13	2	24	0.2	12.0586	7.44222	13.874	8.82071
9	S13	2	25	0.2	13.874	10.4227	9.2373	10.2703
9	S13	2	26	0.2	13.0205	10.7614	13.725	6.50404
9	S13	2	27	0.35	11.9367	9.13569	4.90541	6.73435
9	S13	2	28	0.2	6.70726	7.05273	7.52012	5.71827
9	S13	2	29	0.05	10.4464	4.648	4.94605	7.6827
9	S13	2	30	0.2	13.454	8.33299	8.33976	5.12217
9	S13	3	1	0.05	8.64459	8.11961	4.17383	4.32285
9	S13	3	2	0.2	7.62851	4.91896	4.91896	3.90287
9	S13	3	3	0.35	7.03579	5.00363	4.37705	5.12217
9	S13	3	4	0.35	9.70131	4.56333	5.10862	4.3635
9	S13	3	5	0.2	5.78262	6.82919	5.24071	5.71827
9	S13	3	6	0.2	5.85036	6.1518	4.58026	6.19244
9	S13	3	7	0.35	7.9672	4.39059	5.50151	5.64715
9	S13	3	8	0.2	10.6226	4.90541	5.62344	3.73353
9	S13	3	9	0.05	8.37363	4.30931	4.12303	3.27629
9	S13	3	10	0.35	9.70131	4.36011	5.31184	6.50404
9	S13	3	11	0.35	11.3541	5.98584	5.5286	5.69795
9	S13	3	12	0.05	7.75043	5.10862	5.2441	6.1518
9	S13	3	13	0.35	8.49217	3.72675	1.53202	3.52354
9	S13	3	14	0.35	4.58026	5.00024	6.1789	4.26866
9	S13	3	15	0.2	8.797	3.84868	4.74283	4.70219
9	S13	3	16	0.2	7.35755	5.63699	4.71574	6.01971
9	S13	3	17	0.2	9.28133	5.49473	5.14927	4.648
9	S13	3	18	0.05	5.63699	4.78348	5.71827	4.56333
9	S13	3	19	0.05	7.04595	6.35502	4.079	4.32624
9	S13	3	20	0.35	6.2568	6.66662	5.05443	4.9325
9	S13	3	21	0.35	5.66408	6.34147	6.73435	4.9596
9	S13	3	22	0.05	9.37278	4.72929	5.43377	7.41174
9	S13	3	23	0.2	7.59464	4.53962	4.91896	4.45833
9	S13	3	24	0.2	5.02056	4.03835	4.83428	3.63192
9	S13	3	25	0.05	6.24663	4.18738	3.56418	5.47441
9	S13	3	26	0.05	8.18735	5.07137	5.90794	5.12217
9	S13	3	27	0.05	6.96805	4.2077	4.83428	5.37958
9	S13	3	28	0.05	4.80041	3.03582	4.44478	4.63445
9	S13	3	29	0.2	4.52946	3.22549	3.05	3.05
9	S13	3	30	0.35	5.56247	3.88594	4.13319	6.81564
10	S14	1	1	0.05	25.0103	15.2288	15.5946	14.6056
10	S14	1	2	0.2	13.2237	9.30504	7.71318	7.84527
10	S14	1	3	0.2	5.17298	2.71745	3.86223	4.08916
10	S14	1	4	0.05	18.2635	7.3711	9.66067	10.2026
10	S14	1	5	0.05	18.2296	5.75892	7.74705	5.74537
10	S14	1	6	0.2	12.6073	11.5438	16.4345	11.4896
10	S14	1	7	0.05	18.2228	8.76652	12.5599	11.9638
10	S14	1	8	0.2	18.7783	4.21447	4.34318	5.34232
10	S14	1	9	0.35	22.5717	6.66662	4.83428	3.53709
10	S14	1	10	0.05	12.6242	10.0332	10.3787	7.31691
10	S14	1	11	0.2	13.3524	4.11964	2.35843	2.33134
10	S14	1	12	0.35	18.8731	2.33134	4.52607	3.97061
10	S14	1	13	0.35	12.6818	3.95368	3.02227	2.58874
10	S14	1	14	0.05	12.5192	3.95368	7.52012	7.77753
10	S14	1	15	0.2	19.5675	7.31691	3.61837	4.66155
10	S14	1	16	0.2	24.5801	4.30931	8.3567	11.2864
10	S14	1	17	0.35	20.973	3.23903	3.82159	4.76993
10	S14	1	18	0.2	11.9773	3.7674	4.54639	4.07222
10	S14	1	19	0.35	4.53962	8.76652	3.20855	6.32792
10	S14	1	20	0.2	14.714	4.47865	6.95112	7.344
10	S14	1	21	0.05	14.7004	4.17383	6.775	8.63104
10	S14	1	22	0.05	10.8529	5.76569	7.05273	10.7784
10	S14	1	23	0.35	10.7953	4.47865	3.39483	2.69712
10	S14	1	24	0.35	14.6733	5.10524	4.97315	4.27544
10	S14	1	25	0.05	10.9477	6.34147	7.37448	5.66408
10	S14	1	26	0.05	13.2644	6.40921	5.5557	9.27117
10	S14	1	27	0.35	12.018	2.5989	3.65901	4.10609
10	S14	1	28	0.2	11.3677	4.12303	3.75385	4.39059
10	S14	1	29	0.35	12.0315	2.41262	3.27629	3.03921
10	S14	1	30	0.35	6.61242	2.78519	3.78094	4.88509
10	S14	2	1	0.35	12.587	2.07393	3.09001	3.53031
10	S14	2	2	0.05	12.1128	8.03494	4.58026	5.37958
10	S14	2	3	0.35	9.06795	4.0519	4.51252	5.05443
10	S14	2	4	0.2	10.3245	2.92744	3.13065	2.99969
10	S14	2	5	0.2	11.1848	6.08745	4.29576	4.16028
10	S14	2	6	0.05	17.4642	5.48796	7.0866	4.74283
10	S14	2	7	0.05	13.4811	3.25936	3.39483	3.10694
10	S14	2	8	0.35	12.2889	3.41177	4.44478	5.29152
10	S14	2	9	0.05	16.5294	12.0857	10.2839	10.9308
10	S14	2	10	0.2	24.3464	3.48289	2.95453	5.00363
10	S14	2	11	0.2	14.9172	4.2585	2.92066	3.36096
10	S14	2	12	0.2	14.6327	4.40414	5.69795	6.65307
10	S14	2	13	0.35	17.3558	1.46428	1.53202	2.37875
10	S14	2	14	0.05	21.1763	6.08406	4.46736	6.4634
10	S14	2	15	0.2	7.93333	5.94858	2.75132	3.06291
10	S14	2	16	0.35	12.8613	1.59976	3.05	1.53202
10	S14	2	17	0.05	10.7276	6.19244	9.33552	8.52266
10	S14	2	18	0.2	17.3558	3.64547	3.63192	3.4287
10	S14	2	19	0.05	13.2102	2.95453	3.99319	5.20685
10	S14	2	20	0.2	13.9011	2.27714	2.81905	4.29237
10	S14	2	21	0.35	14.0976	1.70137	2.20941	3.05
10	S14	2	22	0.05	18.2364	3.18484	4.3364	6.64629
10	S14	2	23	0.35	10.8461	2.00619	1.83007	2.61584
10	S14	2	24	0.35	7.45916	2.41262	2.70051	3.00872
10	S14	2	25	0.2	13.2373	2.80551	5.17636	9.37278
10	S14	2	26	0.35	18.7546	3.7674	3.02227	2.99518
10	S14	2	27	0.2	16.3804	2.5481	2.41262	2.64293
10	S14	2	28	0.05	8.98328	6.72081	3.7403	2.07393
10	S14	2	29	0.35	13.3321	3.31016	3.36096	2.48036
10	S14	2	30	0.05	10.7716	2.46343	3.69966	2.5481
10	S14	3	1	0.2	3.97061	2.04006	3.05	2.37875
10	S14	3	2	0.05	6.46001	2.5481	2.64971	2.48036
10	S14	3	3	0.2	6.31437	2.45778	2.52552	4.63107
10	S14	3	4	0.35	6.97821	2.15521	2.20941	2.00619
10	S14	3	5	0.35	7.10014	2.27714	2.25457	2.41262
10	S14	3	6	0.05	6.88338	2.83599	2.41262	2.88679
10	S14	3	7	0.35	7.85882	1.53202	2.00619	2.27714
10	S14	3	8	0.2	12.6683	2.9376	2.32795	2.1586
10	S14	3	9	0.2	8.13655	2.14167	2.34488	2.48036
10	S14	3	10	0.2	12.0823	2.02312	2.34488	2.37875
10	S14	3	11	0.2	7.64544	2.84163	2.14167	2.16425
10	S14	3	12	0.35	8.31944	3.05	3.15775	2.57068
10	S14	3	13	0.2	7.27288	2.66664	2.36746	2.71745
10	S14	3	14	0.2	5.17636	1.93845	2.19247	2.20941
10	S14	3	15	0.05	9.25423	2.22295	5.68102	5.29152
10	S14	3	16	0.35	15.7165	2.27714	1.73523	2.17554
10	S14	3	17	0.05	8.61072	2.9376	3.4287	4.96976
10	S14	3	18	0.35	9.70131	1.46428	1.6675	3.05
10	S14	3	19	0.05	7.03579	5.56925	6.93757	4.34995
10	S14	3	20	0.35	12.4888	2.32795	2.27714	1.97232
10	S14	3	21	0.35	5.69795	3.05	1.78039	2.5481
10	S14	3	22	0.35	8.80716	3.36096	2.24328	2.19812
10	S14	3	23	0.05	12.7089	3.17468	5.29829	4.01126
10	S14	3	24	0.2	9.83679	2.81905	3.05	2.58874
10	S14	3	25	0.05	9.98243	2.64293	2.42956	3.49644
10	S14	3	26	0.05	4.07222	1.80297	2.5481	2.20941
10	S14	3	27	0.05	11.7199	2.5989	3.11711	3.65902
10	S14	3	28	0.2	15.581	2.50746	2.37875	2.45778
10	S14	3	29	0.35	11.9909	3.05	2.23199	2.3223
10	S14	3	30	0.05	5.30845	2.52552	3.12388	2.65648
11	S15	1	1	0.05	30.5242	22.2194	19.7402	13.5895
11	S15	1	2	0.2	9.17295	13.2	20.973	9.42358
11	S15	1	3	0.05	12.0654	9.74195	9.67422	15.3236
11	S15	1	4	0.05	7.67931	7.9672	6.40921	13.0476
11	S15	1	5	0.2	8.59378	9.44052	14.7004	11.896
11	S15	1	6	0.2	15.5201	7.79108	8.48201	12.5057
11	S15	1	7	0.2	8.03494	4.58026	10.0806	7.12724
11	S15	1	8	0.35	21.9891	1.6675	6.13825	3.7674
11	S15	1	9	0.2	12.1941	4.74961	12.4888	7.47609
11	S15	1	10	0.05	9.33552	9.25423	9.25424	5.73182
11	S15	1	11	0.35	8.08574	3.05	1.50944	1.56589
11	S15	1	12	0.35	5.62344	5.97568	7.15433	9.33552
11	S15	1	13	0.05	8.82071	11.5404	13.4676	13.874
11	S15	1	14	0.2	10.6259	8.12977	10.2839	7.14079
11	S15	1	15	0.2	10.6226	5.59634	8.2788	10.0536
11	S15	1	16	0.35	8.64459	5.74537	8.34654	6.68016
11	S15	1	17	0.05	9.41681	15.3372	11.2864	6.01632
11	S15	1	18	0.35	13.9282	6.7479	7.00531	10.7174
11	S15	1	19	0.2	15.5539	13.217	9.2373	7.67931
11	S15	1	20	0.35	11.2525	1.59976	1.59976	1.46428
11	S15	1	21	0.05	9.83001	11.3135	13.0612	14.9714
11	S15	1	22	0.35	13.8605	1.4417	4.56333	12.3431
11	S15	1	23	0.05	18.0332	7.57431	10.1348	7.40835
11	S15	1	24	0.35	9.54212	7.9672	9.22037	14.1043
11	S15	1	25	0.2	9.32197	11.4761	10.6226	14.8935
11	S15	1	26	0.35	9.76228	11.9502	13.9418	9.02392
11	S15	1	27	0.35	11.4896	10.6361	10.1484	28.4243
11	S15	1	28	0.05	10.7784	13.7792	10.2534	13.1153
11	S15	1	29	0.05	12.421	18.7207	15.1204	10.0502
11	S15	1	30	0.2	14.023	1.56589	8.57685	5.20346
11	S15	2	1	0.05	20.526	15.266	9.79615	7.69624
11	S15	2	2	0.2	10.8122	10.7445	10.8935	10.7276
11	S15	2	3	0.2	9.83001	12.736	12.3363	4.62542
11	S15	2	4	0.05	11.3541	5.9181	11.5065	13.2237
11	S15	2	5	0.05	26.7647	6.1518	8.29234	7.01886
11	S15	2	6	0.05	17.7385	3.05	19.8384	5.37958
11	S15	2	7	0.2	17.5522	12.5463	10.5142	5.40667
11	S15	2	8	0.05	17.3829	6.36856	7.95365	9.06457
11	S15	2	9	0.35	13.0984	1.53202	1.53202	1.59976
11	S15	2	10	0.2	18.7885	12.438	13.9282	17.1526
11	S15	2	11	0.35	1.53202	1.59976	6.32792	7.78092
11	S15	2	12	0.35	14.0366	6.00278	6.34147	8.99683
11	S15	2	13	0.05	10.4464	9.97227	13.1018	8.37363
11	S15	2	14	0.05	16.3803	11.0154	14.6462	16.2991
11	S15	2	15	0.35	16.1975	9.6268	13.725	4.74961
11	S15	2	16	0.05	9.11876	17.8063	11.0696	18.7783
11	S15	2	17	0.2	12.421	13.454	15.3846	8.83425
11	S15	2	18	0.2	15.9773	3.07307	5.71489	3.84868
11	S15	2	19	0.2	10.2432	8.33976	6.88338	8.98328
11	S15	2	20	0.05	7.20853	7.59464	11.4219	11.5574
11	S15	2	21	0.35	5.44393	1.73523	1.49815	1.5546
11	S15	2	22	0.35	13.2339	3.05	11.8283	7.0595
11	S15	2	23	0.35	12.1941	3.05	1.53202	3.05
11	S15	2	24	0.35	12.9257	1.59976	3.36096	1.53202
11	S15	2	25	0.2	7.79108	4.98669	6.90031	5.00024
11	S15	2	26	0.35	10.3042	8.64459	8.96973	8.75297
11	S15	2	27	0.2	10.5413	11.029	7.10014	9.08489
11	S15	2	28	0.2	6.34147	8.67168	9.83679	4.3364
11	S15	2	29	0.35	10.2839	1.46428	3.05	1.6675
11	S15	2	30	0.05	10.7445	6.3076	8.83087	6.90031
11	S15	3	1	0.2	11.4625	6.07051	7.64544	3.8182
11	S15	3	2	0.05	9.54212	10.609	3.15775	5.68102
11	S15	3	3	0.35	5.10524	1.53202	1.53202	1.46428
11	S15	3	4	0.05	11.2051	13.4879	7.57431	14.0806
11	S15	3	5	0.35	5.69118	1.53202	3.05	1.53202
11	S15	3	6	0.35	10.355	1.39654	1.6675	2.64971
11	S15	3	7	0.2	8.018	6.53114	8.49217	7.95026
11	S15	3	8	0.05	7.23562	6.23986	9.55229	9.71486
11	S15	3	9	0.2	9.25424	12.4888	4.34995	3.92545
11	S15	3	10	0.2	5.50151	13.6437	8.08913	7.04595
11	S15	3	11	0.35	14.233	13.6031	14.7546	11.3677
11	S15	3	12	0.05	17.0577	10.7953	9.17295	7.88591
11	S15	3	13	0.05	4.87831	7.0324	4.9325	6.35502
11	S15	3	14	0.05	8.67846	7.53367	7.89946	5.60989
11	S15	3	15	0.2	7.40835	8.17042	9.11876	2.93195
11	S15	3	16	0.35	1.46428	1.59976	1.53202	1.5546
11	S15	3	17	0.2	10.6429	8.49556	14.8495	8.57685
11	S15	3	18	0.05	12.5057	11.2458	10.7987	11.0832
11	S15	3	19	0.35	13.8876	8.44137	11.0561	6.3584
11	S15	3	20	0.2	16.3668	3.83514	5.28474	6.26018
11	S15	3	21	0.35	9.91469	3.05	3.05	7.70979
11	S15	3	22	0.2	6.7479	8.00784	5.4778	8.29234
11	S15	3	23	0.35	11.3812	1.59976	1.5546	3.05
11	S15	3	24	0.35	11.4761	9.28133	14.6598	11.3711
11	S15	3	25	0.05	8.2517	10.9071	9.40326	16.9494
11	S15	3	26	0.2	10.2026	7.73689	8.82071	12.421
11	S15	3	27	0.2	17.9925	9.74195	21.0272	13.6166
11	S15	3	28	0.05	10.3211	9.30504	10.6497	13.5218
11	S15	3	29	0.05	13.0476	12.9392	7.98413	11.4896
11	S15	3	30	0.35	9.85034	3.05	1.53202	1.46428
12	S16	1	1	0.05	5.73182	9.41681	9.82324	6.49049
12	S16	1	2	0.2	6.59549	6.07051	4.3364	5.68102
12	S16	1	3	0.2	3.69966	3.52354	4.15689	3.29323
12	S16	1	4	0.05	6.70726	8.75297	4.3635	2.91389
12	S16	1	5	0.05	3.65901	5.08153	5.75892	6.16535
12	S16	1	6	0.2	6.85628	4.24157	5.08153	4.12303
12	S16	1	7	0.05	6.56162	4.45607	4.29237	5.07137
12	S16	1	8	0.2	8.49217	5.8402	4.80041	8.66152
12	S16	1	9	0.35	2.81905	4.56671	3.7674	3.49644
12	S16	1	10	0.05	8.07558	7.66237	5.0375	4.49559
12	S16	1	11	0.2	7.18143	5.74876	4.63107	3.46257
12	S16	1	12	0.35	7.81817	5.0375	4.41092	4.17383
12	S16	1	13	0.35	4.48543	4.45833	3.4287	4.49559
12	S16	1	14	0.05	5.8673	3.04937	8.31944	3.23903
12	S16	1	15	0.2	7.89946	9.55906	4.49898	3.51338
12	S16	1	16	0.2	9.64712	5.37619	7.39819	4.07222
12	S16	1	17	0.35	5.59634	9.06795	3.4558	3.29323
12	S16	1	18	0.2	5.41006	5.95197	3.07646	7.12046
12	S16	1	19	0.35	4.91896	5.46087	7.91639	4.14673
12	S16	1	20	0.2	5.09508	4.52946	5.27458	2.92066
12	S16	1	21	0.05	9.70131	2.09651	4.97315	5.48796
12	S16	1	22	0.05	4.75638	3.58112	3.18033	4.70219
12	S16	1	23	0.35	6.71403	3.10356	4.68864	7.50658
12	S16	1	24	0.35	5.39313	6.27373	3.80127	4.60736
12	S16	1	25	0.05	4.30931	4.36011	4.25512	3.44564
12	S16	1	26	0.05	4.49898	3.52354	6.37534	4.98669
12	S16	1	27	0.35	4.90202	3.61498	4.58026	4.22463
12	S16	1	28	0.2	5.74876	5.78601	5.02056	4.22802
12	S16	1	29	0.35	4.56333	7.33045	9.16956	6.2568
12	S16	1	30	0.35	5.43377	3.68611	3.41177	4.85122
12	S16	2	1	0.35	7.89946	7.344	5.71489	5.40667
12	S16	2	2	0.05	5.2441	4.41769	6.13825	3.87578
12	S16	2	3	0.35	8.29234	3.33387	4.17383	4.90541
12	S16	2	4	0.2	5.93504	4.29237	5.18991	3.29323
12	S16	2	5	0.2	5.36603	2.16425	3.7403	3.58676
12	S16	2	6	0.05	9.27117	4.56333	4.05529	4.70219
12	S16	2	7	0.05	7.76398	6.31437	6.29067	6.4634
12	S16	2	8	0.35	7.54722	8.78006	4.87831	6.44985
12	S16	2	9	0.05	5.94858	6.44308	8.08913	7.20853
12	S16	2	10	0.2	7.39142	7.15433	8.37363	6.50404
12	S16	2	11	0.2	8.78006	6.20599	7.69624	5.75892
12	S16	2	12	0.2	6.96805	5.95197	7.32368	5.9181
12	S16	2	13	0.35	14.6395	6.10438	4.52607	5.56247
12	S16	2	14	0.05	9.77921	11.9638	6.1789	6.11116
12	S16	2	15	0.2	6.44985	6.78854	6.08745	7.73011
12	S16	2	16	0.35	9.67422	6.44985	4.91896	4.59381
12	S16	2	17	0.05	5.20346	3.40161	7.32368	5.56247
12	S16	2	18	0.2	5.10524	6.09761	4.87831	5.81311
12	S16	2	19	0.05	8.15687	6.02987	6.54469	5.41006
12	S16	2	20	0.2	10.1755	4.37705	9.10521	6.89693
12	S16	2	21	0.35	9.59293	8.797	6.15519	9.48455
12	S16	2	22	0.05	8.23815	7.56077	9.01038	8.04849
12	S16	2	23	0.35	7.18143	5.36603	6.05358	6.42614
12	S16	2	24	0.35	8.72587	8.18396	7.32368	6.66323
12	S16	2	25	0.2	7.73011	6.39227	7.46593	7.07305
12	S16	2	26	0.35	6.66662	7.6827	4.70219	5.5286
12	S16	2	27	0.2	9.1865	4.73267	7.42529	7.62851
12	S16	2	28	0.05	4.71574	6.72081	6.12132	7.72334
12	S16	2	29	0.35	8.10268	3.11711	4.68864	3.10694
12	S16	2	30	0.05	4.07222	4.48543	5.14927	8.02139
12	S16	3	1	0.2	8.41427	6.96467	7.0866	4.37705
12	S16	3	2	0.05	3.31016	4.39398	5.04089	6.46001
12	S16	3	3	0.2	7.37448	5.13911	4.66494	4.12303
12	S16	3	4	0.35	5.66408	5.05443	6.03664	8.33299
12	S16	3	5	0.35	5.08153	9.69454	6.27373	6.88338
12	S16	3	6	0.05	8.40073	6.39566	6.20599	4.22463
12	S16	3	7	0.35	7.19498	5.54215	7.66915	4.43124
12	S16	3	8	0.2	8.44137	5.41006	5.9181	6.49388
12	S16	3	9	0.2	6.47695	7.47948	12.8613	6.55823
12	S16	3	10	0.2	8.40073	6.47695	8.93248	5.67763
12	S16	3	11	0.2	8.22122	5.90794	6.20599	7.39819
12	S16	3	12	0.35	6.12132	6.73435	5.95197	7.22207
12	S16	3	13	0.2	10.084	8.86474	10.7716	8.8478
12	S16	3	14	0.2	8.72587	6.76484	6.66662	7.88591
12	S16	3	15	0.05	8.42444	5.20685	6.86644	6.05358
12	S16	3	16	0.35	6.61242	5.70473	4.41769	4.56671
12	S16	3	17	0.05	9.69454	11.4727	6.39227	3.99771
12	S16	3	18	0.35	9.1594	4.63445	10.6226	5.07137
12	S16	3	19	0.05	5.20346	6.89693	3.97061	10.2026
12	S16	3	20	0.35	7.85882	5.48796	12.5057	8.18735
12	S16	3	21	0.35	11.1238	7.81479	5.93504	9.49132
12	S16	3	22	0.35	1.53202	8.61072	6.32792	8.76313
12	S16	3	23	0.05	10.7851	5.14927	8.15687	6.76484
12	S16	3	24	0.2	11.4049	9.21359	14.0095	14.145
12	S16	3	25	0.05	6.95112	6.84951	11.2695	6.91725
12	S16	3	26	0.05	10.5582	7.27626	10.7309	6.99176
12	S16	3	27	0.05	10.3381	4.90202	9.6268	5.93504
12	S16	3	28	0.2	9.85034	4.86815	4.94605	4.87831
12	S16	3	29	0.35	6.32792	5.51167	5.29829	5.14927
12	S16	3	30	0.05	10.2534	6.52775	7.01886	4.90541
13	S17	1	1	0.35	11.8283	13.0476	10.3381	11.2187
13	S17	1	2	0.05	12.5057	7.89946	7.35755	6.88338
13	S17	1	3	0.2	10.1348	5.8673	5.32539	3.05
13	S17	1	4	0.2	9.79615	5.05443	6.54469	5.46087
13	S17	1	5	0.05	14.6056	4.85122	6.13825	8.88167
13	S17	1	6	0.35	16.2313	6.7479	9.38971	9.11876
13	S17	1	7	0.35	18.6022	7.22207	7.28981	10.9138
13	S17	1	8	0.2	18.9409	5.79956	12.2347	9.79615
13	S17	1	9	0.05	34.724	8.57685	9.59293	8.98328
13	S17	1	10	0.2	15.283	4.85122	6.27373	5.05443
13	S17	1	11	0.35	13.5218	8.64459	7.0866	5.66408
13	S17	1	12	0.05	9.93162	6.71403	9.25424	6.95112
13	S17	1	13	0.2	11.7606	4.71574	8.50911	8.64459
13	S17	1	14	0.35	6.81564	5.18991	5.59634	4.24157
13	S17	1	15	0.2	12.8444	7.15433	6.07051	5.79956
13	S17	1	16	0.2	5.25765	7.0866	5.12217	5.39313
13	S17	1	17	0.2	10.2026	3.7674	4.03835	4.24157
13	S17	1	18	0.35	13.5218	4.37705	6.88338	6.88338
13	S17	1	19	0.05	13.2508	4.24157	4.44478	3.93674
13	S17	1	20	0.35	21.244	8.78006	8.03494	7.62851
13	S17	1	21	0.2	19.5505	7.28981	6.07051	7.56077
13	S17	1	22	0.05	15.5539	6.34147	7.0866	9.45745
13	S17	1	23	0.05	16.2313	2.00619	2.61584	3.05
13	S17	1	24	0.2	15.6894	10.4735	3.05	5.8673
13	S17	1	25	0.35	3.05	5.66408	4.78348	6.61242
13	S17	1	26	0.05	20.973	5.5286	7.28981	11.5574
13	S17	1	27	0.05	15.012	5.93504	3.05	7.9672
13	S17	1	28	0.35	8.17042	4.30931	3.49644	4.58026
13	S17	1	29	0.35	6.40921	5.8673	8.30589	3.05
13	S17	1	30	0.05	10.0671	3.56418	4.30931	5.46087
13	S17	2	1	0.35	8.95618	7.66915	9.60986	16.5158
13	S17	2	2	0.2	21.1221	13.1153	12.6242	18.7106
13	S17	2	3	0.2	15.7301	12.736	13.1153	9.77921
13	S17	2	4	0.2	12.438	4.85122	4.97315	5.29152
13	S17	2	5	0.05	10.2534	8.73942	9.68776	12.5057
13	S17	2	6	0.05	12.438	6.73435	9.25423	8.81393
13	S17	2	7	0.35	10.2703	5.94858	5.2712	5.51506
13	S17	2	8	0.35	11.2864	6.53114	5.8673	6.81564
13	S17	2	9	0.05	18.1788	7.69624	8.37363	6.7479
13	S17	2	10	0.2	18.4396	5.60989	9.64712	11.1679
13	S17	2	11	0.05	18.2364	5.73182	5.88423	6.88338
13	S17	2	12	0.05	29.1017	6.47695	8.18396	6.42614
13	S17	2	13	0.2	17.288	9.56583	5.50151	10.355
13	S17	2	14	0.2	11.3033	5.14927	4.94605	4.648
13	S17	2	15	0.2	15.6386	6.68016	4.22802	5.00024
13	S17	2	16	0.35	9.05102	5.74537	4.9325	4.62091
13	S17	2	17	0.35	10.8529	8.18396	8.2517	8.2517
13	S17	2	18	0.05	7.12724	4.34995	5.54554	5.12217
13	S17	2	19	0.2	15.4591	4.40414	4.41769	5.78601
13	S17	2	20	0.05	4.3364	5.98923	5.35926	7.00531
13	S17	2	21	0.05	12.438	6.01971	11.3406	8.82071
13	S17	2	22	0.35	13.979	4.26866	4.29576	3.88594
13	S17	2	23	0.2	10.7716	6.12132	3.86901	3.68611
13	S17	2	24	0.05	9.17295	2.48036	4.41769	4.17383
13	S17	2	25	0.35	4.9325	4.30931	5.16282	4.0519
13	S17	2	26	0.35	7.93333	6.35502	5.08153	4.91896
13	S17	2	27	0.35	13.3457	6.93757	7.95365	4.24157
13	S17	2	28	0.2	11.8554	4.56671	4.30931	4.37705
13	S17	2	29	0.35	8.8478	3.71321	4.20092	18.2499
13	S17	2	30	0.05	11.8148	3.83514	4.18738	5.88423
13	S17	3	1	0.2	10.0502	4.30931	5.60989	8.76652
13	S17	3	2	0.2	15.5539	4.6751	4.85122	5.70473
13	S17	3	3	0.2	7.01886	6.38211	6.20599	6.05697
13	S17	3	4	0.35	6.81564	10.2364	6.02987	5.74537
13	S17	3	5	0.05	10.9138	5.71489	9.10521	6.4363
13	S17	3	6	0.05	6.73097	3.03582	3.3779	4.81735
13	S17	3	7	0.05	8.33299	7.44222	5.67763	5.05443
13	S17	3	8	0.35	5.81649	5.06798	4.59381	4.94605
13	S17	3	9	0.05	10.7445	7.14079	6.95112	6.08745
13	S17	3	10	0.2	12.5904	4.10609	4.70219	5.13911
13	S17	3	11	0.05	5.59634	5.24071	6.38211	7.37449
13	S17	3	12	0.05	14.7275	7.10014	4.61413	8.52604
13	S17	3	13	0.35	10.5684	3.87578	4.29576	4.28221
13	S17	3	14	0.2	4.6988	4.85122	5.07137	9.21359
13	S17	3	15	0.35	11.9773	7.72334	6.31437	6.91725
13	S17	3	16	0.2	17.3829	6.76484	4.97315	10.2568
13	S17	3	17	0.2	4.86815	3.71659	6.12132	7.15433
13	S17	3	18	0.35	11.6082	6.02987	3.43999	5.5828
13	S17	3	19	0.05	1.59976	4.88509	4.85122	4.72929
13	S17	3	20	0.05	11.5574	4.61413	5.88085	6.62597
13	S17	3	21	0.05	11.5303	7.15433	9.00021	11.9299
13	S17	3	22	0.35	13.3863	6.34147	6.82919	5.5828
13	S17	3	23	0.2	13.9011	5.20346	5.0883	6.40921
13	S17	3	24	0.05	18.3854	5.18991	6.12471	8.72926
13	S17	3	25	0.35	21.6775	7.99429	4.61413	6.42276
13	S17	3	26	0.35	9.80969	7.23901	7.61496	6.35502
13	S17	3	27	0.35	14.7953	4.82412	6.91725	4.6751
13	S17	3	28	0.2	14.8088	8.42782	4.58026	7.0866
13	S17	3	29	0.35	10.7309	5.65053	5.25765	6.66323
13	S17	3	30	0.2	7.75043	8.3567	10.2195	8.68523
14	S18	1	1	0.05	10.8292	3.79449	3.10356	3.00534
14	S18	1	2	0.05	6.05697	2.65648	6.36856	2.51423
14	S18	1	3	0.05	5.67763	3.13065	2.94098	3.25258
14	S18	1	4	0.2	6.84274	2.61584	2.30424	2.64293
14	S18	1	5	0.35	4.79703	2.63277	2.1586	3.61837
14	S18	1	6	0.05	6.10438	2.1078	2.00619	1.76233
14	S18	1	7	0.2	4.30931	2.14167	1.6675	2.29408
14	S18	1	8	0.35	7.40835	2.02312	2.05135	2.68358
14	S18	1	9	0.2	6.80209	2.19247	1.6675	2.92066
14	S18	1	10	0.2	6.72081	1.56589	2.5481	1.69008
14	S18	1	11	0.05	5.65053	1.93845	1.80297	3.05
14	S18	1	12	0.05	3.54725	3.05	1.39654	1.56589
14	S18	1	13	0.2	6.4363	2.12473	2.09086	2.93195
14	S18	1	14	0.35	4.71574	2.11909	1.63363	1.53202
14	S18	1	15	0.05	4.95282	3.05	3.05	2.09651
14	S18	1	16	0.2	1.53202	3.05	1.5546	1.59976
14	S18	1	17	0.35	10.2297	2.14167	1.59976	1.53202
14	S18	1	18	0.35	5.44393	1.46428	1.46428	1.53202
14	S18	1	19	0.35	7.07305	1.73523	1.44735	1.49815
14	S18	1	20	0.05	8.17042	1.59976	2.29069	3.05
14	S18	1	21	0.35	4.98669	3.05	3.05	1.53202
14	S18	1	22	0.2	4.20092	1.56589	1.50944	3.05
14	S18	1	23	0.35	2.1586	1.59976	3.05	1.73523
14	S18	1	24	0.2	3.03921	1.3288	1.48686	1.46428
14	S18	1	25	0.35	5.32539	1.59976	1.53202	1.59976
14	S18	1	26	0.2	4.48543	1.6675	1.49138	1.5546
14	S18	1	27	0.35	5.78262	1.53202	1.73523	2.04006
14	S18	1	28	0.2	5.50151	1.53202	1.53202	2.20941
14	S18	1	29	0.05	5.85375	1.50944	1.50944	3.05
14	S18	1	30	0.05	6.59888	1.59976	2.00619	2.19586
14	S18	2	1	0.05	5.12217	2.17554	2.48036	1.98925
14	S18	2	2	0.05	6.42276	2.27714	2.61584	1.39654
14	S18	2	3	0.35	8.08913	1.53202	1.53202	1.63363
14	S18	2	4	0.35	9.6776	1.53202	2.14167	1.56589
14	S18	2	5	0.2	7.22207	1.3288	3.05	2.80212
14	S18	2	6	0.05	10.2364	2.85292	3.05	2.75132
14	S18	2	7	0.35	7.79785	1.49815	1.46428	3.05
14	S18	2	8	0.2	5.42022	1.49815	3.05	1.53202
14	S18	2	9	0.35	1.53202	3.05	1.53202	1.51847
14	S18	2	10	0.2	6.13825	1.56589	2.37875	2.39569
14	S18	2	11	0.2	5.93504	2.14167	2.34488	1.56589
14	S18	2	12	0.05	6.97821	3.05	1.6675	3.02227
14	S18	2	13	0.2	6.38211	1.89329	1.6675	1.5546
14	S18	2	14	0.2	5.32539	2.00619	1.56589	1.53202
14	S18	2	15	0.2	6.16535	1.48686	1.93845	2.61584
14	S18	2	16	0.05	8.31944	2.69712	4.62091	2.76486
14	S18	2	17	0.2	8.797	2.48036	2.39569	3.05
14	S18	2	18	0.05	9.6268	2.58874	2.9884	2.07393
14	S18	2	19	0.35	6.26018	2.37198	1.59976	1.46428
14	S18	2	20	0.05	11.9773	1.46428	3.13065	2.20941
14	S18	2	21	0.35	9.14585	1.49815	1.53202	3.05
14	S18	2	22	0.05	5.20685	1.80297	1.93845	1.5546
14	S18	2	23	0.2	6.01632	2.14167	2.00619	1.46428
14	S18	2	24	0.35	8.83425	3.05	1.53202	2.22295
14	S18	2	25	0.35	8.57685	1.6675	1.46428	3.05
14	S18	2	26	0.35	11.2458	1.46428	1.50944	1.56589
14	S18	2	27	0.05	7.12046	1.6675	1.46428	3.05
14	S18	2	28	0.35	7.03579	1.63363	1.53202	1.53202
14	S18	2	29	0.05	3.3271	1.93845	2.09086	2.8597
14	S18	2	30	0.2	7.27626	1.59976	1.56589	1.49815
14	S18	3	1	0.05	6.51082	2.27714	2.31101	1.89329
14	S18	3	2	0.05	5.79956	2.48036	2.00619	3.02227
14	S18	3	3	0.05	8.15348	2.22634	2.27714	1.46428
14	S18	3	4	0.2	5.69795	1.59976	3.05	2.1078
14	S18	3	5	0.05	6.55823	3.05	1.59976	2.48036
14	S18	3	6	0.2	9.36262	3.05	1.77588	1.56589
14	S18	3	7	0.05	6.76145	2.27714	2.00619	3.26613
14	S18	3	8	0.2	8.00784	2.20941	1.87071	1.80297
14	S18	3	9	0.35	8.07558	2.09651	2.11909	1.53202
14	S18	3	10	0.35	9.41681	1.46428	2.20941	1.53202
14	S18	3	11	0.05	8.72587	3.22549	2.04006	2.07393
14	S18	3	12	0.35	10.7445	2.27714	2.58874	3.71659
14	S18	3	13	0.35	6.07051	2.00619	2.27714	2.51423
14	S18	3	14	0.2	4.51252	2.27714	1.93845	2.9884
14	S18	3	15	0.2	5.96213	3.68611	3.8182	3.04937
14	S18	3	16	0.35	7.75044	2.5989	3.72675	2.14167
14	S18	3	17	0.35	6.42276	3.05	2.22634	2.72874
14	S18	3	18	0.35	5.54554	1.73523	2.5481	1.39654
14	S18	3	19	0.35	6.36856	1.53202	1.59976	1.53202
14	S18	3	20	0.35	6.24664	2.73438	2.3223	2.00619
14	S18	3	21	0.2	6.19244	1.93845	3.05	2.48036
14	S18	3	22	0.2	7.27288	3.22549	3.10356	3.56418
14	S18	3	23	0.2	9.00021	2.37875	2.42617	5.07137
14	S18	3	24	0.05	8.94264	2.12473	5.35248	2.9884
14	S18	3	25	0.2	6.05358	2.8597	2.23199	3.05
14	S18	3	26	0.2	8.3567	3.73353	4.13319	3.25936
14	S18	3	27	0.05	5.63699	2.14167	1.64492	4.2585
14	S18	3	28	0.05	9.74534	5.427	6.19244	5.17298
14	S18	3	29	0.35	7.35755	5.07137	6.96467	3.97061
14	S18	3	30	0.05	13.3355	4.28221	4.28221	4.19076

## Sheet: Expt 4b - Ratings
Subj #	Subj ID	Block #	"Burning" Rating on the lower lip (0-10)	"Numb" Rating on the lower lip(0-10)	"Tingling" Rating on the lower lip(0-10)	"Cold" Rating on the lower lip(0-10)
1	S1	1	6	4	8	2
1	S1	2	5	5	7	6
1	S1	3	4	4	4	5
1	S1	4	5	4	6	6
2	S4	1	9	8	9	0
2	S4	2	9	7	8	0
2	S4	3	8	8	8	0
2	S4	4	7	6	7	0
3	S5	1	2	4	3	0
3	S5	2	2	5	6	0
3	S5	3	3	6	6	0
3	S5	4	2	5	5	0
4	S8	1	3	7	6	0
4	S8	2	3	7	6	0
4	S8	3	4	6	5	0
4	S8	4	4	6	6	0
5	S9	1	0	3	8	2
5	S9	2	1	1	8	0
5	S9	3	2	1	8	1
5	S9	4	1	1	8	1
6	S10	1	6	3	8	9
6	S10	2	5	3	6	7
6	S10	3	4	5	6	8
6	S10	4	4	4	7	7
7	S11	1	4	2	8	5
7	S11	2	4	2	7	4
7	S11	3	6	2	7	5
7	S11	4	5	1	5	5
8	S12	1	7	6	8	5
8	S12	2	8	6	7	5
8	S12	3	6	5	6	5
8	S12	4	6	5	6	6
9	S13	1	7	8	7	5
9	S13	2	6	7	6	4
9	S13	3	5	4	4	2
9	S13	4	6	7	6	3
10	S14	1	7	8	8	7
10	S14	2	7	7	7	6
10	S14	3	6	6	6	5
10	S14	4	5	4	4	4
11	S15	1	7	5	6	2
11	S15	2	6	5	7	3
11	S15	3	6	6	7	4
11	S15	4	5	5	5	3
12	S16	1	1	4	7	3
12	S16	2	1	3	7	3
12	S16	3	0	4	6	2
12	S16	4	0	4	6	2
13	S17	1	8	7	7	5
13	S17	2	5	6	6	7
13	S17	3	4	6	6	7
13	S17	4	4	6	6	8
14	S18	1	8	9	9	7
14	S18	2	7	6	5	7
14	S18	3	7	7	6	8
14	S18	4	7	5	5	7

## Sheet: Expt 5 - Lidocaine
Subj #	Subj ID	Pain_threshold_PRE (mA)	Pain_threshold_POST (mA)	Tingling_rating_PRE (0-10)	Tingling_rating_POST (0-10)
1	S1	0.75	0.9	7	7
2	S2	0.7	0.9	7	7
3	S3	1.05	1.55	8	5
4	S4	0.55	0.95	4	4.5
5	S5	0.8	0.85	6	7
6	S6	0.65	1.1	6	6
7	S10	0.8	0.95	3	3
8	S11	1.4	1.45	5	7

## Sheet: Expt 6a - Baseline Ratings
Subj #	Subj ID	Baseline Tingling Rating (0-10)
1	S1	4
2	S2	3
3	S3	5
4	S4	3
5	S5	4
6	S6	7
7	S7	8
8	S8	6
9	S9	5
10	S10	6
11	S11	5
12	S12	10
13	S13	4
14	S14	3
15	S15	10
16	S16	6
17	S17	6
18	S18	8
19	S19	4
20	S20	6
21	S21	3
22	S22	7
23	S23	8
24	S24	5
25	S25	7
26	S26	6
27	S27	5
28	S28	8
29	S29	10
30	S30	8
31	S31	4
32	S32	8
33	S33	4
34	S34	8
35	S35	7
36	S36	6
37	S37	7
38	S38	6
39	S39	9
40	S40	8
41	S41	6
42	S42	4
43	S43	7
44	S44	8
45	S45	6
46	S46	6
47	S47	6
48	S48	5
49	S49	6
50	S50	6
51	S51	3

## Sheet: Expt 6b - Ratings + Temp.
Subj #	Trial #	Temperature (°C)	VAS Tingle (0-10)
1	1	21	0.0274725
1	2	21	0.018315
1	3	33	0.137363
1	4	21	0
1	5	33	0.29304
1	6	41	5.04579
1	7	33	0.03663
1	8	33	0
1	9	41	4.95421
1	10	41	5.65934
1	11	41	5.26557
1	12	21	0
2	1	21	6.50183
2	2	21	7.71062
2	3	33	5.01832
2	4	21	5.70513
2	5	33	4.66117
2	6	41	6.17216
2	7	33	3.04945
2	8	33	1.37363
2	9	41	5.82418
2	10	41	3.69963
2	11	41	4.00183
2	12	21	6.99634
3	1	21	2.33516
3	2	21	2.36264
3	3	33	2.92125
3	4	21	1.59341
3	5	33	3.14103
3	6	41	5.96154
3	7	33	4.66117
3	8	33	3.86447
3	9	41	5.9707
3	10	41	5.86996
3	11	41	6.44689
3	12	21	1.84982
4	1	21	4.27656
4	2	21	4.41392
4	3	33	5.09158
4	4	21	2.20696
4	5	33	4.92674
4	6	41	7.33516
4	7	33	4.77106
4	8	33	2.31685
4	9	41	7.52747
4	10	41	7.96703
4	11	41	7.91209
4	12	21	1.10806
5	1	21	1.30952
5	2	21	0
5	3	33	3.07692
5	4	21	0
5	5	33	0
5	6	41	3.43407
5	7	33	1.12637
5	8	33	2.8022
5	9	41	0
5	10	41	1.55678
5	11	41	3.20513
5	12	21	0
6	1	21	0.723443
6	2	21	0.824176
6	3	33	1.49267
6	4	21	1.23626
6	5	33	1.22711
6	6	41	3.14103
6	7	33	1.24542
6	8	33	3.05861
6	9	41	5.03663
6	10	41	5.02747
6	11	41	4.67033
6	12	21	1.36447
7	1	21	6.96886
7	2	21	3.76374
7	3	33	7.8022
7	4	21	1.14469
7	5	33	9.10256
7	6	41	9.37729
7	7	33	2.47253
7	8	33	4.94505
7	9	41	0.128205
7	10	41	9.53297
7	11	41	9.80769
7	12	21	0.485348
8	1	21	2.22527
8	2	21	1.99634
8	3	33	0.879121
8	4	21	0.228938
8	5	33	1.18132
8	6	41	1.93223
8	7	33	0.714286
8	8	33	0.173993
8	9	41	2.35348
8	10	41	2.48168
8	11	41	2.00549
8	12	21	0.467033
9	1	21	4.2674
9	2	21	2.60989
9	3	33	0.860806
9	4	21	0.3663
9	5	33	5.45788
9	6	41	6.86813
9	7	33	6.60256
9	8	33	6.91392
9	9	41	8.69963
9	10	41	9.66117
9	11	41	9.25824
9	12	21	5.47619
10	1	21	3.47985
10	2	21	2.96703
10	3	33	5
10	4	21	2.96703
10	5	33	3.91026
10	6	41	7.53663
10	7	33	5.4304
10	8	33	5
10	9	41	8.38828
10	10	41	7.2619
10	11	41	6.97802
10	12	21	1.15385
11	1	21	0.00915751
11	2	21	0
11	3	33	0.247253
11	4	21	0
11	5	33	0
11	6	41	0
11	7	33	3.17766
11	8	33	0.128205
11	9	41	0
11	10	41	0
11	11	41	0
11	12	21	2.28938
12	1	21	1.07143
12	2	21	2.62821
12	3	33	4.96337
12	4	21	0.805861
12	5	33	4.84432
12	6	41	4.91758
12	7	33	4.31319
12	8	33	4.14835
12	9	41	5.70513
12	10	41	5.38462
12	11	41	5.24725
12	12	21	0.0824176
13	1	21	1.4652
13	2	21	1.36447
13	3	33	2.41758
13	4	21	1.58425
13	5	33	2.81136
13	6	41	2.46337
13	7	33	1.69414
13	8	33	0.989011
13	9	41	2.16117
13	10	41	2.35348
13	11	41	1.74908
13	12	21	0.47619
14	1	21	0.155678
14	2	21	1.91392
14	3	33	5.26557
14	4	21	2.03297
14	5	33	7.18864
14	6	41	9.34066
14	7	33	5.69597
14	8	33	9.10256
14	9	41	9.83516
14	10	41	9.73443
14	11	41	9.99084
14	12	21	1.8956
15	1	21	0
15	2	21	0
15	3	33	0.787546
15	4	21	0
15	5	33	0
15	6	41	0.192308
15	7	33	0.10989
15	8	33	0
15	9	41	0
15	10	41	0.393773
15	11	41	0.0824176
15	12	21	0.0915751
16	1	21	4.06593
16	2	21	6.52015
16	3	33	7.72894
16	4	21	2.55495
16	5	33	6.23626
16	6	41	7.85714
16	7	33	5.0641
16	8	33	4.75275
16	9	41	7.66484
16	10	41	7.83883
16	11	41	7.1978
16	12	21	6.56593
17	1	21	5.00916
17	2	21	0.18315
17	3	21	0.40293
17	4	41	6.43773
17	5	33	0.384615
17	6	33	0.869963
17	7	41	7.77473
17	8	41	7.50916
17	9	21	0.338828
17	10	41	7.40842
17	11	33	4.77106
17	12	33	1.80403
18	1	33	2.63736
18	2	33	3.46154
18	3	41	1.93223
18	4	21	1.7674
18	5	33	3.34249
18	6	21	0.851648
18	7	41	4.91758
18	8	41	3.30586
18	9	33	3.15018
18	10	41	5.24725
18	11	21	0.924908
18	12	21	0.192308
19	1	33	0.842491
19	2	21	3.2967
19	3	21	5.86081
19	4	41	4.64286
19	5	33	0.347985
19	6	33	0.311355
19	7	21	5.89744
19	8	41	7.62821
19	9	41	6.10806
19	10	41	7.49084
19	11	33	8.28755
19	12	21	3.64469
20	1	21	0.40293
20	2	41	2.59158
20	3	21	0.238095
20	4	41	0.833333
20	5	41	0.970696
20	6	21	0.201465
20	7	33	1.45604
20	8	33	1.73993
20	9	41	0.970696
20	10	21	0.0824176
20	11	33	1.15385
20	12	33	1.04396
21	1	33	0.595238
21	2	33	0.723443
21	3	21	0.283883
21	4	41	3.20513
21	5	33	1.93223
21	6	21	0.320513
21	7	41	3.33333
21	8	41	3.61722
21	9	41	3.68132
21	10	33	1.90476
21	11	21	1.63004
21	12	21	0.650183
22	1	41	0.0549451
22	2	41	0
22	3	21	0
22	4	33	0.934066
22	5	41	3.93773
22	6	21	0.0641026
22	7	33	2.21612
22	8	41	5.55861
22	9	21	0.0274725
22	10	33	1.63919
22	11	21	0.210623
22	12	33	2.1978
23	1	41	1.74908
23	2	21	1.5293
23	3	33	3.99267
23	4	21	1.17216
23	5	41	0.119048
23	6	33	4.82601
23	7	33	5.03663
23	8	21	0.906593
23	9	21	1.27289
23	10	41	3.26007
23	11	41	2.78388
23	12	33	3.32418
24	1	21	1.64835
24	2	21	2.70147
24	3	33	1.31868
24	4	21	0.613553
24	5	33	2.34432
24	6	41	4.05678
24	7	33	2.45421
24	8	33	2.64652
24	9	41	5.2381
24	10	41	5.43956
24	11	41	4.67033
24	12	21	1.34615
25	1	21	5.0641
25	2	21	0.247253
25	3	21	0
25	4	41	0.47619
25	5	33	0.0732601
25	6	33	0.943223
25	7	41	1.5293
25	8	41	1.4652
25	9	21	1.82234
25	10	41	1.87729
25	11	33	0.467033
25	12	33	0.467033
26	1	33	5.02747
26	2	33	5.56777
26	3	41	6.36447
26	4	21	1.67582
26	5	33	6.19048
26	6	21	3.36996
26	7	41	2.9304
26	8	41	7.1337
26	9	33	2.72894
26	10	41	7.39927
26	11	21	8.36996
26	12	21	3.00366
27	1	33	5.52198
27	2	21	1.49267
27	3	21	0.815018
27	4	41	6.31868
27	5	33	5.29304
27	6	33	1.08974
27	7	21	1.27289
27	8	41	6.59341
27	9	41	6.28205
27	10	41	6.56593
27	11	33	5.25641
27	12	21	0
28	1	21	0.879121
28	2	21	3.13187
28	3	21	0.760073
28	4	41	6.69414
28	5	33	5.21978
28	6	33	5.15568
28	7	41	8.11355
28	8	41	9.19414
28	9	21	0.128205
28	10	41	8.663
28	11	33	1.4011
28	12	33	0.3663
29	1	33	1.72161
29	2	33	1.0989
29	3	41	6.64835
29	4	21	0.201465
29	5	33	1.51099
29	6	21	0
29	7	41	5.62271
29	8	41	5.00916
29	9	33	3.80952
29	10	41	8.12271
29	11	21	0
29	12	21	0
30	1	33	3.52564
30	2	21	5.3663
30	3	21	7.41758
30	4	41	1.39194
30	5	33	2.14286
30	6	33	1.72161
30	7	21	1.59341
30	8	41	5.29304
30	9	41	4.45055
30	10	41	4.3956
30	11	33	0.769231
30	12	21	1.23626
31	1	41	4.89927
31	2	21	0.714286
31	3	41	9.01099
31	4	21	0.924908
31	5	33	6.05311
31	6	33	7.1978
31	7	41	9.79853
31	8	33	2.5
31	9	41	9.15751
31	10	33	3.64469
31	11	21	0.29304
31	12	21	0.787546
32	1	21	0
32	2	33	1.24542
32	3	21	0
32	4	41	0.934066
32	5	33	5.14652
32	6	41	4.5696
32	7	41	5.21062
32	8	21	0
32	9	33	1.41026
32	10	41	6.99634
32	11	33	4.71612
32	12	21	0.714286
33	1	21	5.00916
33	2	21	4.13919
33	3	33	5.7326
33	4	21	3.80037
33	5	33	6.07143
33	6	41	7.75641
33	7	33	5.78755
33	8	33	3.40659
33	9	41	7.8663
33	10	41	6.31868
33	11	41	7.2619
33	12	21	0.769231
34	1	21	2.87546
34	2	21	1.81319
34	3	33	1.67582
34	4	21	1.24542
34	5	33	1.21795
34	6	41	0.723443
34	7	33	0.421245
34	8	33	0.311355
34	9	41	0.311355
34	10	41	0.311355
34	11	41	0.137363
34	12	21	0.18315
35	1	21	4.96337
35	2	21	8.82784
35	3	33	2.41758
35	4	21	8.42491
35	5	33	4.2033
35	6	41	7.51832
35	7	33	7.01465
35	8	33	2.5
35	9	41	1.74908
35	10	41	2.0696
35	11	41	3.41575
35	12	21	10
36	1	21	0.0641026
36	2	21	2.37179
36	3	33	3.89194
36	4	21	2.87546
36	5	33	3.58059
36	6	41	4.5696
36	7	33	2.64652
36	8	33	2.8663
36	9	41	5.12821
36	10	41	4.54212
36	11	41	5.53114
36	12	21	3.24176
37	1	21	0.357143
37	2	21	1.51099
37	3	21	1.10806
37	4	41	1.63919
37	5	33	0.338828
37	6	33	3.00366
37	7	41	4.74359
37	8	41	5.10073
37	9	21	0.228938
37	10	41	4.72527
37	11	33	0.173993
37	12	33	0.18315
38	1	33	0
38	2	33	1.79487
38	3	41	6.25458
38	4	21	4.59707
38	5	33	5.4304
38	6	21	4.68864
38	7	41	6.5293
38	8	41	1.31868
38	9	33	2.31685
38	10	41	6.21795
38	11	21	4.57875
38	12	21	3.1685
39	1	33	9.10256
39	2	21	4.53297
39	3	21	0.769231
39	4	41	7.38095
39	5	33	0.247253
39	6	33	5.12821
39	7	21	0.173993
39	8	41	6.50183
39	9	41	9.72527
39	10	41	9.89011
39	11	33	0.320513
39	12	21	0
40	1	41	1.95055
40	2	21	0
40	3	41	0.265568
40	4	21	1.41026
40	5	33	1.24542
40	6	33	2.55495
40	7	41	3.15018
40	8	33	4.75275
40	9	41	5.59524
40	10	33	3.85531
40	11	21	6.48352
40	12	21	6.84982
41	1	21	1.63919
41	2	33	3.22344
41	3	21	0.29304
41	4	41	4.04762
41	5	33	3.31502
41	6	41	0.100733
41	7	41	0.558608
41	8	21	0.778388
41	9	33	1.14469
41	10	41	1.85897
41	11	33	1.21795
41	12	21	0.302198
42	1	21	1.20879
42	2	41	0.412088
42	3	21	0.155678
42	4	41	4.32234
42	5	41	5.00916
42	6	21	0.448718
42	7	33	0.0732601
42	8	33	0.238095
42	9	41	6.08059
42	10	21	0.40293
42	11	33	0.0549451
42	12	33	0.018315
43	1	33	6.61172
43	2	33	4.01099
43	3	21	5.00916
43	4	41	6.97802
43	5	33	4.98168
43	6	21	0
43	7	41	5.41209
43	8	41	0
43	9	41	0.29304
43	10	33	4.11172
43	11	21	0
43	12	21	0.851648
44	1	41	0
44	2	21	1.37363
44	3	33	0
44	4	21	0.412088
44	5	41	1.19963
44	6	33	2.20696
44	7	33	1.06227
44	8	21	5.10989
44	9	21	0.0824176
44	10	41	5.00916
44	11	41	4.6337
44	12	33	4.78022
45	1	41	0
45	2	41	0.0824176
45	3	21	0
45	4	33	0
45	5	41	0
45	6	21	0
45	7	33	0.173993
45	8	41	0.705128
45	9	21	0.705128
45	10	33	0
45	11	21	0.485348
45	12	33	0
46	1	21	1.51099
46	2	21	3.15934
46	3	21	1.42857
46	4	41	5.0641
46	5	33	3.4707
46	6	33	3.65385
46	7	41	6.41026
46	8	41	6.99634
46	9	21	1.12637
46	10	41	5.76923
46	11	33	4.61538
46	12	33	4.29487
47	1	21	0
47	2	21	2.54579
47	3	33	4.09341
47	4	21	0.32967
47	5	33	4.29487
47	6	41	6.08059
47	7	33	5.10073
47	8	33	4.66117
47	9	41	6.60256
47	10	41	6.22711
47	11	41	6.96886
47	12	21	1.72161
48	1	33	0.705128
48	2	33	1.7033
48	3	41	8.85531
48	4	21	0
48	5	33	3.4707
48	6	21	0
48	7	41	5.76923
48	8	41	8.07692
48	9	33	1.41941
48	10	41	8.09524
48	11	21	0.21978
48	12	21	0.0549451
49	1	33	4.14835
49	2	21	3.663
49	3	21	3.57143
49	4	41	1.4011
49	5	33	0.604396
49	6	33	0.586081
49	7	21	0.32967
49	8	41	0.247253
49	9	41	0.869963
49	10	41	1.61172
49	11	33	0.769231
49	12	21	0.769231
50	1	41	5.70513
50	2	21	2.88462
50	3	41	6.22711
50	4	21	4.78022
50	5	33	4.79853
50	6	33	3.43407
50	7	41	6.50183
50	8	33	1.5293
50	9	41	7.84799
50	10	33	0.119048
50	11	21	0
50	12	21	0
51	1	21	1.30037
51	2	33	0
51	3	21	1.63004
51	4	41	3.81868
51	5	33	2.02381
51	6	41	5.78755
51	7	41	4.85348
51	8	21	0
51	9	33	0
51	10	41	5.00916
51	11	33	0.457875
51	12	21	0
